# Supplementary material for: Turnip mosaic virus manipulates DRM2 expression to regulate host CHH and CHG methylation for robust infection
Source: Stress Biol. 2022 Aug 4;2(1):29. doi: 10.1007/s44154-022-00052-3 (PMC10441925; doi:10.1007/s44154-022-00052-3)
Supplement: Supplementary file 1 — Additional file 1. [file 44154_2022_52_MOESM1_ESM.tsv]

x
1	AT1G01120.1
2	AT1G01960.1
3	AT1G02145.2
4	AT1G02230.1
5	AT1G02470.2
6	AT1G04610.1
7	AT1G06580.1
8	AT1G07270.1
9	AT1G08430.1
10	AT1G08830.2
11	AT1G09130.1
12	AT1G09310.1
13	AT1G09720.1
14	AT1G09920.1
15	AT1G13920.4
16	AT1G16680.1
17	AT1G17240.2
18	AT1G18070.1
19	AT1G18540.1
20	AT1G19230.2
21	AT1G19410.1
22	AT1G21810.1
23	AT1G22870.4
24	AT1G22940.1
25	AT1G23020.3
26	AT1G23240.3
27	AT1G23910.1
28	AT1G24706.5
29	AT1G26550.1
30	AT1G28320.1
31	AT1G29005.1
32	AT1G29200.4
33	AT1G29230.1
34	AT1G29240.1
35	AT1G30140.1
36	AT1G30410.6
37	AT1G30850.1
38	AT1G30972.3
39	AT1G30974.1
40	AT1G31310.1
41	AT1G31500.3
42	AT1G32120.1
43	AT1G32340.1
44	AT1G32690.1
45	AT1G32710.1
46	AT1G33780.1
47	AT1G34040.1
48	AT1G34046.1
49	AT1G34360.3
50	AT1G34540.1
51	AT1G35140.1
52	AT1G35220.7
53	AT1G35310.1
54	AT1G35895.1
55	AT1G35910.1
56	AT1G36160.2
57	AT1G36180.3
58	AT1G36272.1
59	AT1G38790.1
60	AT1G39060.1
61	AT1G40083.1
62	AT1G42470.1
63	AT1G43160.1
64	AT1G43780.1
65	AT1G44575.1
66	AT1G44830.1
67	AT1G45145.1
68	AT1G47510.1
69	AT1G47530.1
70	AT1G47570.3
71	AT1G48020.1
72	AT1G48270.1
73	AT1G48300.1
74	AT1G48790.1
75	AT1G49225.1
76	AT1G49435.1
77	AT1G49670.1
78	AT1G49850.1
79	AT1G50050.1
80	AT1G50490.1
81	AT1G50500.2
82	AT1G51450.1
83	AT1G51820.2
84	AT1G51910.1
85	AT1G52060.1
86	AT1G52130.1
87	AT1G52160.1
88	AT1G53480.2
89	AT1G53590.1
90	AT1G54440.5
91	AT1G56150.1
92	AT1G57600.3
93	AT1G57620.1
94	AT1G57720.1
95	AT1G57775.1
96	AT1G58245.1
97	AT1G58330.1
98	AT1G59540.2
99	AT1G59620.1
100	AT1G59820.1
101	AT1G60010.1
102	AT1G60200.4
103	AT1G60550.1
104	AT1G61150.6
105	AT1G61210.1
106	AT1G61290.2
107	AT1G62450.1
108	AT1G62850.2
109	AT1G63290.1
110	AT1G63310.1
111	AT1G63490.1
112	AT1G63750.1
113	AT1G64700.1
114	AT1G66310.1
115	AT1G66620.1
116	AT1G66690.1
117	AT1G67220.1
118	AT1G67490.2
119	AT1G67623.1
120	AT1G68280.1
121	AT1G68325.1
122	AT1G68340.1
123	AT1G68440.1
124	AT1G68450.1
125	AT1G68800.1
126	AT1G70060.2
127	AT1G70960.1
128	AT1G70980.1
129	AT1G71691.1
130	AT1G72260.1
131	AT1G72320.3
132	AT1G74088.2
133	AT1G74430.1
134	AT1G76260.1
135	AT1G76740.1
136	AT1G77300.2
137	AT1G77840.1
138	AT1G77980.1
139	AT1G79270.4
140	AT1G79610.1
141	AT2G01270.1
142	AT2G01820.1
143	AT2G01980.1
144	AT2G02440.1
145	AT2G02695.1
146	AT2G03300.1
147	AT2G04045.1
148	AT2G04160.1
149	AT2G04170.3
150	AT2G04570.1
151	AT2G05330.1
152	AT2G05810.2
153	AT2G05900.1
154	AT2G05915.1
155	AT2G05920.1
156	AT2G06010.1
157	AT2G06090.1
158	AT2G06645.1
159	AT2G06675.1
160	AT2G06845.1
161	AT2G06850.1
162	AT2G06908.1
163	AT2G06990.1
164	AT2G07000.1
165	AT2G07040.1
166	AT2G07050.2
167	AT2G07215.1
168	AT2G07565.1
169	AT2G07626.1
170	AT2G07667.1
171	AT2G07715.1
172	AT2G07690.1
173	AT2G07810.1
174	AT2G10940.1
175	AT2G11271.1
176	AT2G11626.1
177	AT2G12170.1
178	AT2G12405.1
179	AT2G12646.2
180	AT2G13542.1
181	AT2G14060.2
182	AT2G14290.1
183	AT2G14440.1
184	AT2G14935.1
185	AT2G15340.1
186	AT2G15350.1
187	AT2G15560.2
188	AT2G15980.1
189	AT2G16190.1
190	AT2G16340.1
191	AT2G16460.1
192	AT2G16620.1
193	AT2G16990.2
194	AT2G17870.1
195	AT2G18960.1
196	AT2G19290.1
197	AT2G19385.1
198	AT2G19790.1
199	AT2G19800.1
200	AT2G20320.2
201	AT2G20660.1
202	AT2G21140.1
203	AT2G22125.1
204	AT2G22190.1
205	AT2G22780.1
206	AT2G23148.1
207	AT2G23380.2
208	AT2G23700.1
209	AT2G24570.1
210	AT2G25409.1
211	AT2G25660.4
212	AT2G25910.1
213	AT2G26320.1
214	AT2G26960.1
215	AT2G27170.1
216	AT2G27860.1
217	AT2G28840.1
218	AT2G29170.1
219	AT2G30480.4
220	AT2G31340.1
221	AT2G31580.4
222	AT2G34570.1
223	AT2G34670.2
224	AT2G34840.1
225	AT2G35510.3
226	AT2G35610.1
227	AT2G36060.2
228	AT2G36840.1
229	AT2G36880.2
230	AT2G37125.1
231	AT2G38400.1
232	AT2G38840.2
233	AT2G38970.1
234	AT2G39355.1
235	AT2G39435.1
236	AT2G41500.1
237	AT2G43865.1
238	AT2G45243.1
239	AT2G45650.1
240	AT2G46180.1
241	AT2G46630.1
242	AT3G01770.2
243	AT3G02610.1
244	AT3G02620.2
245	AT3G03710.1
246	AT3G04600.3
247	AT3G06150.1
248	AT3G06340.2
249	AT3G06630.6
250	AT3G08850.1
251	AT3G10160.1
252	AT3G11290.2
253	AT3G11530.3
254	AT3G11945.1
255	AT3G12833.1
256	AT3G13227.1
257	AT3G14890.2
258	AT3G16180.1
259	AT3G16320.2
260	AT3G17750.1
261	AT3G18860.2
262	AT3G19740.1
263	AT3G19870.2
264	AT3G19880.1
265	AT3G20935.1
266	AT3G22060.1
267	AT3G22333.1
268	AT3G23122.1
269	AT3G23240.1
270	AT3G23550.1
271	AT3G23820.1
272	AT3G24210.1
273	AT3G24630.2
274	AT3G25690.5
275	AT3G26610.1
276	AT3G26750.1
277	AT3G27080.1
278	AT3G27430.2
279	AT3G27590.1
280	AT3G27640.2
281	AT3G27960.2
282	AT3G28040.1
283	AT3G28857.1
284	AT3G28860.1
285	AT3G28910.2
286	AT3G28950.1
287	AT3G28956.10
288	AT3G29075.1
289	AT3G29152.1
290	AT3G29185.1
291	AT3G29190.1
292	AT3G29560.1
293	AT3G29633.2
294	AT3G29645.1
295	AT3G30200.1
296	AT3G30340.2
297	AT3G30530.1
298	AT3G30540.1
299	AT3G32980.1
300	AT3G33187.1
301	AT3G42060.1
302	AT3G42155.1
303	AT3G42180.3
304	AT3G42390.1
305	AT3G42660.1
306	AT3G43148.1
307	AT3G43220.2
308	AT3G43240.1
309	AT3G43270.1
310	AT3G43400.1
311	AT3G43630.1
312	AT3G43810.3
313	AT3G44330.1
314	AT3G44560.1
315	AT3G44730.2
316	AT3G44805.1
317	AT3G45070.1
318	AT3G45560.1
319	AT3G45630.2
320	AT3G45630.1
321	AT3G45730.1
322	AT3G45840.1
323	AT3G46130.1
324	AT3G46210.7
325	AT3G46240.1
326	AT3G46260.1
327	AT3G46570.1
328	AT3G46900.1
329	AT3G47120.2
330	AT3G47170.1
331	AT3G48500.2
332	AT3G49040.1
333	AT3G49390.1
334	AT3G51325.1
335	AT3G52140.1
336	AT3G52250.2
337	AT3G54530.3
338	AT3G54670.1
339	AT3G56760.1
340	AT3G57580.1
341	AT3G58070.1
342	AT3G59290.1
343	AT3G59870.1
344	AT3G60160.3
345	AT3G60530.1
346	AT4G01440.1
347	AT4G02190.1
348	AT4G02270.1
349	AT4G02489.1
350	AT4G03930.1
351	AT4G04695.1
352	AT4G04780.1
353	AT4G05095.1
354	AT4G05497.1
355	AT4G06655.1
356	AT4G06688.1
357	AT4G07445.1
358	AT4G08545.1
359	AT4G08876.1
360	AT4G09035.1
361	AT4G09355.1
362	AT4G09500.2
363	AT4G09560.1
364	AT4G09890.1
365	AT4G10320.1
366	AT4G10390.1
367	AT4G10730.1
368	AT4G12420.2
369	AT4G13080.1
370	AT4G13760.1
371	AT4G13790.1
372	AT4G14455.1
373	AT4G15240.1
374	AT4G15248.1
375	AT4G15800.1
376	AT4G16008.1
377	AT4G17990.1
378	AT4G18440.1
379	AT4G18650.1
380	AT4G19110.uORF1
381	AT4G19690.2
382	AT4G19920.1
383	AT4G19925.1
384	AT4G20090.1
385	AT4G20230.2
386	AT4G20410.2
387	AT4G20820.1
388	AT4G21040.1
389	AT4G21080.1
390	AT4G21460.2
391	AT4G23930.2
392	AT4G26350.1
393	AT4G28860.1
394	AT4G29090.1
395	AT4G29190.1
396	AT4G30990.1
397	AT4G31390.1
398	AT4G31770.1
399	AT4G31780.3
400	AT4G31830.1
401	AT4G32060.1
402	AT4G32840.1
403	AT4G35410.2
404	AT4G36740.1
405	AT4G39360.1
406	AT5G01180.2
407	AT5G01330.1
408	AT5G01820.1
409	AT5G02320.2
410	AT5G02370.1
411	AT5G05310.9
412	AT5G05610.1
413	AT5G07680.2
414	AT5G08550.1
415	AT5G08650.2
416	AT5G09410.3
417	AT5G11310.1
418	AT5G11520.1
419	AT5G12910.1
420	AT5G16300.3
421	AT5G17030.1
422	AT5G17130.1
423	AT5G17870.2
424	AT5G18610.1
425	AT5G18636.1
426	AT5G19000.3
427	AT5G19170.1
428	AT5G19710.1
429	AT5G20440.1
430	AT5G20840.1
431	AT5G20995.1
432	AT5G23180.1
433	AT5G23535.1
434	AT5G24280.2
435	AT5G24320.1
436	AT5G24880.1
437	AT5G24930.1
438	AT5G24940.1
439	AT5G25060.1
440	AT5G25370.3
441	AT5G25390.2
442	AT5G25620.1
443	AT5G25754.1
444	AT5G26210.1
445	AT5G26230.1
446	AT5G26320.1
447	AT5G26717.1
448	AT5G26700.1
449	AT5G26670.4
450	AT5G26620.1
451	AT5G27030.2
452	AT5G27690.1
453	AT5G27760.2
454	AT5G27850.1
455	AT5G27893.1
456	AT5G27940.1
457	AT5G28237.2
458	AT5G28680.2
459	AT5G28690.3
460	AT5G30520.1
461	AT5G32440.1
462	AT5G33806.1
463	AT5G33898.1
464	AT5G34828.1
465	AT5G35090.1
466	AT5G35190.1
467	AT5G35360.1
468	AT5G35430.1
469	AT5G35753.1
470	AT5G35926.2
471	AT5G37190.3
472	AT5G37340.2
473	AT5G37370.7
474	AT5G37380.8
475	AT5G37480.2
476	AT5G37590.2
477	AT5G37630.1
478	AT5G37793.1
479	AT5G37820.1
480	AT5G37870.1
481	AT5G38160.1
482	AT5G38170.1
483	AT5G38260.1
484	AT5G38880.1
485	AT5G39830.1
486	AT5G40370.2
487	AT5G41370.1
488	AT5G41790.1
489	AT5G42190.1
490	AT5G42670.1
491	AT5G42880.1
492	AT5G42895.1
493	AT5G43390.1
494	AT5G43525.1
495	AT5G43890.1
496	AT5G44080.1
497	AT5G44410.1
498	AT5G44574.1
499	AT5G46030.1
500	AT5G46170.1
501	AT5G46490.4
502	AT5G46870.1
503	AT5G46950.1
504	AT5G47040.1
505	AT5G47970.1
506	AT5G48280.1
507	AT5G49020.1
508	AT5G49410.1
509	AT5G50310.1
510	AT5G50720.1
511	AT5G50800.1
512	AT5G50810.1
513	AT5G51150.1
514	AT5G51290.2
515	AT5G51640.1
516	AT5G54410.1
517	AT5G54780.1
518	AT5G55880.1
519	AT5G56380.1
520	AT5G59870.1
521	AT5G60760.1
522	AT5G61060.1
523	AT5G62600.1
524	AT5G63960.1
525	AT5G64140.1
526	AT5G64920.1
