# Supplementary material for: Turnip mosaic virus manipulates DRM2 expression to regulate host CHH and CHG methylation for robust infection
Source: Stress Biol. 2022 Aug 4;2(1):29. doi: 10.1007/s44154-022-00052-3 (PMC10441925; doi:10.1007/s44154-022-00052-3)
Supplement: Supplementary file 2 — Additional file 2. [file 44154_2022_52_MOESM2_ESM.tsv]

x
1	AT1G01040.2
2	AT1G01660.2
3	AT1G02080.3
4	AT1G03165.1
5	AT1G03280.3
6	AT1G03550.1
7	AT1G03560.1
8	AT1G05360.3
9	AT1G05894.1
10	AT1G07910.2
11	AT1G07920.1
12	AT1G08050.1
13	AT1G08550.2
14	AT1G09230.2
15	AT1G09270.3
16	AT1G09770.1
17	AT1G10140.1
18	AT1G10300.2
19	AT1G10395.1
20	AT1G13270.2
21	AT1G16870.1
22	AT1G17720.1
23	AT1G17760.1
24	AT1G18060.1
25	AT1G19860.1
26	AT1G21070.1
27	AT1G22510.1
28	AT1G23650.1
29	AT1G24570.2
30	AT1G26690.1
31	AT1G26810.2
32	AT1G27200.1
33	AT1G30410.2
34	AT1G30450.3
35	AT1G30810.1
36	AT1G32500.1
37	AT1G33400.3
38	AT1G33860.2
39	AT1G34760.1
40	AT1G35310.1
41	AT1G35365.1
42	AT1G36180.1
43	AT1G36510.1
44	AT1G43160.1
45	AT1G44900.1
46	AT1G45145.1
47	AT1G45163.1
48	AT1G45688.2
49	AT1G46480.2
50	AT1G47330.1
51	AT1G47560.1
52	AT1G48070.1
53	AT1G48175.6
54	AT1G49340.4
55	AT1G50745.1
56	AT1G51170.1
57	AT1G51720.4
58	AT1G52370.1
59	AT1G52630.2
60	AT1G53380.5
61	AT1G53510.1
62	AT1G54490.2
63	AT1G55000.2
64	AT1G55175.1
65	AT1G55250.4
66	AT1G56500.3
67	AT1G59610.1
68	AT1G61850.1
69	AT1G62390.1
70	AT1G64990.1
71	AT1G65980.1
72	AT1G66730.1
73	AT1G66890.1
74	AT1G68060.1
75	AT1G68700.1
76	AT1G69510.1
77	AT1G70960.1
78	AT1G71820.1
79	AT1G72550.2
80	AT1G73630.1
81	AT1G76280.3
82	AT1G78290.2
83	AT1G79150.1
84	AT1G79590.3
85	AT2G01021.1
86	AT2G03010.1
87	AT2G03030.1
88	AT2G03140.2
89	AT2G03150.2
90	AT2G03160.1
91	AT2G03965.1
92	AT2G04425.1
93	AT2G04930.1
94	AT2G06255.1
95	AT2G07000.1
96	AT2G07774.1
97	AT2G07629.1
98	AT2G07810.1
99	AT2G09838.1
100	AT2G09840.1
101	AT2G10615.1
102	AT2G11626.1
103	AT2G11910.2
104	AT2G12550.1
105	AT2G13150.1
106	AT2G13370.3
107	AT2G13540.1
108	AT2G13560.1
109	AT2G14050.2
110	AT2G14120.3
111	AT2G15240.1
112	AT2G17410.3
113	AT2G19820.1
114	AT2G19890.1
115	AT2G19940.2
116	AT2G20650.1
117	AT2G20850.1
118	AT2G22440.1
119	AT2G22620.3
120	AT2G23945.1
121	AT2G24762.1
122	AT2G25170.4
123	AT2G25720.1
124	AT2G26580.1
125	AT2G26660.1
126	AT2G26975.1
127	AT2G28290.4
128	AT2G28755.1
129	AT2G31620.1
130	AT2G31890.1
131	AT2G32415.1
132	AT2G34020.2
133	AT2G36810.3
134	AT2G36840.1
135	AT2G39380.1
136	AT2G39390.1
137	AT2G41490.1
138	AT2G43220.1
139	AT2G43420.1
140	AT3G02200.2
141	AT3G03620.2
142	AT3G04380.5
143	AT3G04600.3
144	AT3G04760.2
145	AT3G05090.3
146	AT3G05670.3
147	AT3G05940.1
148	AT3G66656.1
149	AT3G07273.1
150	AT3G08840.2
151	AT3G12545.1
152	AT3G13140.1
153	AT3G13320.1
154	AT3G15115.1
155	AT3G15120.1
156	AT3G16020.2
157	AT3G17210.1
158	AT3G17740.1
159	AT3G18360.1
160	AT3G19210.1
161	AT3G19720.3
162	AT3G19960.4
163	AT3G20210.1
164	AT3G20440.1
165	AT3G21430.2
166	AT3G21530.2
167	AT3G22290.2
168	AT3G23310.1
169	AT3G23510.1
170	AT3G23970.1
171	AT3G24180.2
172	AT3G24510.1
173	AT3G25265.1
174	AT3G26370.2
175	AT3G27185.1
176	AT3G27980.1
177	AT3G28020.1
178	AT3G28040.1
179	AT3G29160.3
180	AT3G30180.1
181	AT3G31950.1
182	AT3G32980.1
183	AT3G33187.1
184	AT3G42060.1
185	AT3G42860.1
186	AT3G43220.2
187	AT3G43400.1
188	AT3G44050.1
189	AT3G44370.1
190	AT3G44460.1
191	AT3G45110.1
192	AT3G45620.2
193	AT3G47890.2
194	AT3G47890.1
195	AT3G48430.1
196	AT3G48720.1
197	AT3G48760.1
198	AT3G49060.1
199	AT3G49430.6
200	AT3G49820.1
201	AT3G49850.1
202	AT3G50030.1
203	AT3G53050.1
204	AT3G53670.uORF1
205	AT3G53770.1
206	AT3G54440.3
207	AT3G54620.2
208	AT3G55310.1
209	AT3G55360.1
210	AT3G56050.1
211	AT3G56420.2
212	AT3G56740.1
213	AT3G56980.1
214	AT3G60040.4
215	AT3G60350.2
216	AT3G61117.1
217	AT4G00630.2
218	AT4G01000.2
219	AT4G01570.1
220	AT4G04404.1
221	AT4G05380.1
222	AT4G05440.1
223	AT4G05555.1
224	AT4G06490.1
225	AT4G06639.1
226	AT4G06583.2
227	AT4G06583.1
228	AT4G06598.1
229	AT4G06599.1
230	AT4G06655.1
231	AT4G06676.1
232	AT4G06676.2
233	AT4G06688.1
234	AT4G07455.1
235	AT4G07868.1
236	AT4G08040.1
237	AT4G08097.1
238	AT4G08850.1
239	AT4G08869.1
240	AT4G08910.1
241	AT4G10115.1
242	AT4G10420.1
243	AT4G11120.1
244	AT4G11385.1
245	AT4G12770.1
246	AT4G13420.1
247	AT4G13760.1
248	AT4G14290.4
249	AT4G14815.1
250	AT4G15180.1
251	AT4G15233.2
252	AT4G15360.1
253	AT4G16330.2
254	AT4G16340.2
255	AT4G17840.1
256	AT4G19490.1
257	AT4G19510.10
258	AT4G21830.2
259	AT4G22690.1
260	AT4G23850.1
261	AT4G26000.1
262	AT4G26970.1
263	AT4G27320.2
264	AT4G30990.1
265	AT4G31210.3
266	AT4G31351.1
267	AT4G31410.3
268	AT4G31490.3
269	AT4G32450.1
270	AT4G33520.4
271	AT4G36050.2
272	AT4G36720.1
273	AT5G01270.2
274	AT5G01390.4
275	AT5G01420.1
276	AT5G04290.1
277	AT5G04660.1
278	AT5G05560.3
279	AT5G06120.1
280	AT5G06350.2
281	AT5G06360.1
282	AT5G06590.2
283	AT5G07040.1
284	AT5G08010.1
285	AT5G08300.1
286	AT5G08550.1
287	AT5G08640.2
288	AT5G10940.1
289	AT5G11400.2
290	AT5G11660.1
291	AT5G13960.1
292	AT5G15570.1
293	AT5G16300.1
294	AT5G16650.2
295	AT5G17690.1
296	AT5G17730.1
297	AT5G17900.1
298	AT5G17910.2
299	AT5G18620.2
300	AT5G19210.1
301	AT5G19400.5
302	AT5G19560.4
303	AT5G20840.1
304	AT5G21125.1
305	AT5G21160.1
306	AT5G22700.6
307	AT5G22794.1
308	AT5G23080.2
309	AT5G23880.1
310	AT5G24770.2
311	AT5G25380.1
312	AT5G25757.1
313	AT5G25770.3
314	AT5G27830.2
315	AT5G27970.1
316	AT5G29070.1
317	AT5G30490.1
318	AT5G30520.1
319	AT5G32440.1
320	AT5G33806.1
321	AT5G34581.1
322	AT5G34870.1
323	AT5G35069.1
324	AT5G35195.1
325	AT5G35400.2
326	AT5G35688.1
327	AT5G35980.3
328	AT5G37380.9
329	AT5G37590.1
330	AT5G37830.1
331	AT5G38140.1
332	AT5G39775.1
333	AT5G41800.1
334	AT5G42190.1
335	AT5G42540.2
336	AT5G43340.1
337	AT5G43950.1
338	AT5G46070.1
339	AT5G46410.3
340	AT5G46650.1
341	AT5G47700.2
342	AT5G47980.1
343	AT5G48730.1
344	AT5G49060.2
345	AT5G49940.1
346	AT5G51200.1
347	AT5G51210.1
348	AT5G51670.1
349	AT5G52530.3
350	AT5G52530.1
351	AT5G52880.1
352	AT5G53000.1
353	AT5G53150.5
354	AT5G53440.2
355	AT5G54310.1
356	AT5G54440.3
357	AT5G55390.1
358	AT5G59616.1
359	AT5G62040.1
360	AT5G65300.1
361	AT5G65780.1
