# Supplementary material for: Turnip mosaic virus manipulates DRM2 expression to regulate host CHH and CHG methylation for robust infection
Source: Stress Biol. 2022 Aug 4;2(1):29. doi: 10.1007/s44154-022-00052-3 (PMC10441925; doi:10.1007/s44154-022-00052-3)
Supplement: Supplementary file 3 — Additional file 3. [file 44154_2022_52_MOESM3_ESM.tsv]

x
1	AT1G01120.1
2	AT1G02470.2
3	AT1G05035.1
4	AT1G05440.1
5	AT1G07270.1
6	AT1G08430.1
7	AT1G10586.1
8	AT1G10745.1
9	AT1G12710.1
10	AT1G14690.1
11	AT1G16960.1
12	AT1G17160.1
13	AT1G17240.2
14	AT1G18050.1
15	AT1G18070.1
16	AT1G19230.2
17	AT1G19410.1
18	AT1G19480.1
19	AT1G23020.3
20	AT1G23300.1
21	AT1G23440.1
22	AT1G23910.1
23	AT1G25025.1
24	AT1G26550.1
25	AT1G26762.1
26	AT1G26970.1
27	AT1G27770.4
28	AT1G28010.1
29	AT1G29630.3
30	AT1G29640.1
31	AT1G30530.1
32	AT1G30650.1
33	AT1G30780.1
34	AT1G31710.1
35	AT1G33810.1
36	AT1G34580.2
37	AT1G34630.1
38	AT1G34750.3
39	AT1G35140.1
40	AT1G35630.1
41	AT1G36000.1
42	AT1G36240.1
43	AT1G36280.2
44	AT1G36325.1
45	AT1G36580.1
46	AT1G36756.1
47	AT1G37020.1
48	AT1G37113.1
49	AT1G37150.7
50	AT1G38065.1
51	AT1G38131.1
52	AT1G38790.1
53	AT1G39060.1
54	AT1G40086.1
55	AT1G40104.1
56	AT1G40129.1
57	AT1G41820.1
58	AT1G41830.1
59	AT1G41880.1
60	AT1G42190.1
61	AT1G42430.1
62	AT1G42470.1
63	AT1G42700.1
64	AT1G42960.1
65	AT1G43415.1
66	AT1G43560.1
67	AT1G43815.2
68	AT1G43970.1
69	AT1G44050.1
70	AT1G44080.1
71	AT1G44760.2
72	AT1G44960.1
73	AT1G45145.1
74	AT1G45163.1
75	AT1G46696.1
76	AT1G46768.1
77	AT1G47280.1
78	AT1G47395.1
79	AT1G47765.1
80	AT1G47820.1
81	AT1G48270.1
82	AT1G48285.1
83	AT1G49400.1
84	AT1G49450.1
85	AT1G50470.1
86	AT1G52000.1
87	AT1G52040.1
88	AT1G52110.1
89	AT1G53640.1
90	AT1G54030.1
91	AT1G54030.2
92	AT1G54420.1
93	AT1G54540.1
94	AT1G54740.1
95	AT1G56090.1
96	AT1G57620.1
97	AT1G57720.1
98	AT1G58520.2
99	AT1G61330.1
100	AT1G61520.3
101	AT1G61730.1
102	AT1G63200.1
103	AT1G63290.1
104	AT1G63910.1
105	AT1G64455.1
106	AT1G65346.1
107	AT1G65520.1
108	AT1G65550.1
109	AT1G66230.1
110	AT1G66800.1
111	AT1G67230.1
112	AT1G67623.1
113	AT1G67980.2
114	AT1G68470.1
115	AT1G70690.1
116	AT1G74430.1
117	AT1G75380.4
118	AT1G78740.1
119	AT2G01918.1
120	AT2G01970.1
121	AT2G01990.1
122	AT2G02120.1
123	AT2G02497.1
124	AT2G02770.1
125	AT2G02835.1
126	AT2G03480.1
127	AT2G03510.1
128	AT2G04020.2
129	AT2G04940.1
130	AT2G05100.2
131	AT2G05330.1
132	AT2G05440.8
133	AT2G05540.1
134	AT2G05580.1
135	AT2G05920.1
136	AT2G06105.1
137	AT2G06200.2
138	AT2G06265.1
139	AT2G06420.1
140	AT2G06845.1
141	AT2G06850.2
142	AT2G06925.2
143	AT2G06960.1
144	AT2G07000.1
145	AT2G07360.1
146	AT2G07640.1
147	AT2G09388.1
148	AT2G09970.1
149	AT2G10025.1
150	AT2G10260.1
151	AT2G10455.1
152	AT2G10560.1
153	AT2G10602.1
154	AT2G10615.1
155	AT2G11520.1
156	AT2G11773.1
157	AT2G11851.1
158	AT2G12405.1
159	AT2G12935.1
160	AT2G13500.1
161	AT2G13895.1
162	AT2G13985.1
163	AT2G14000.1
164	AT2G14060.2
165	AT2G14290.1
166	AT2G14365.1
167	AT2G14440.1
168	AT2G14500.1
169	AT2G14635.1
170	AT2G14720.1
171	AT2G15000.1
172	AT2G15025.1
173	AT2G15110.1
174	AT2G15680.1
175	AT2G15770.1
176	AT2G15860.1
177	AT2G15910.2
178	AT2G16090.2
179	AT2G16630.1
180	AT2G16810.1
181	AT2G17110.1
182	AT2G17770.3
183	AT2G17905.1
184	AT2G18080.1
185	AT2G18140.1
186	AT2G18960.1
187	AT2G19860.1
188	AT2G19880.2
189	AT2G20960.2
190	AT2G22300.2
191	AT2G23150.1
192	AT2G24520.2
193	AT2G24570.1
194	AT2G24880.1
195	AT2G26700.1
196	AT2G27050.1
197	AT2G27860.1
198	AT2G28830.1
199	AT2G28840.1
200	AT2G32500.2
201	AT2G34100.2
202	AT2G34140.1
203	AT2G34655.1
204	AT2G36220.1
205	AT2G36880.2
206	AT2G38970.1
207	AT2G39690.5
208	AT2G39800.1
209	AT2G42330.3
210	AT2G43865.1
211	AT2G45243.1
212	AT2G45650.1
213	AT3G02610.1
214	AT3G02620.2
215	AT3G05440.1
216	AT3G06340.3
217	AT3G06770.2
218	AT3G09270.1
219	AT3G09520.1
220	AT3G11290.2
221	AT3G13620.1
222	AT3G14010.1
223	AT3G16320.1
224	AT3G16820.1
225	AT3G19050.1
226	AT3G21690.1
227	AT3G22060.1
228	AT3G22830.1
229	AT3G23240.1
230	AT3G23820.1
231	AT3G23880.1
232	AT3G23970.1
233	AT3G24530.2
234	AT3G24630.2
235	AT3G25700.2
236	AT3G26480.1
237	AT3G27590.1
238	AT3G27700.1
239	AT3G28190.1
240	AT3G28193.1
241	AT3G28700.1
242	AT3G28840.1
243	AT3G28857.1
244	AT3G28860.1
245	AT3G29080.1
246	AT3G29340.1
247	AT3G29455.1
248	AT3G29580.1
249	AT3G29630.2
250	AT3G29645.1
251	AT3G29790.1
252	AT3G29791.1
253	AT3G30165.1
254	AT3G30387.1
255	AT3G30430.1
256	AT3G30580.1
257	AT3G30720.1
258	AT3G30739.1
259	AT3G30770.1
260	AT3G30820.1
261	AT3G30841.1
262	AT3G30842.1
263	AT3G30845.1
264	AT3G31350.1
265	AT3G31910.1
266	AT3G31925.1
267	AT3G31950.1
268	AT3G32030.1
269	AT3G32090.1
270	AT3G32130.1
271	AT3G32260.1
272	AT3G32410.1
273	AT3G32420.1
274	AT3G32896.1
275	AT3G32920.4
276	AT3G32960.1
277	AT3G33187.1
278	AT3G33494.1
279	AT3G33528.5
280	AT3G33520.1
281	AT3G42075.1
282	AT3G42180.3
283	AT3G42310.1
284	AT3G42390.1
285	AT3G42473.1
286	AT3G42628.1
287	AT3G42640.1
288	AT3G42660.1
289	AT3G42723.1
290	AT3G42725.1
291	AT3G42880.1
292	AT3G42940.1
293	AT3G43083.1
294	AT3G43120.1
295	AT3G43153.1
296	AT3G43270.1
297	AT3G43291.1
298	AT3G43440.2
299	AT3G43630.1
300	AT3G43682.1
301	AT3G43710.1
302	AT3G44190.1
303	AT3G45040.1
304	AT3G45243.1
305	AT3G45730.1
306	AT3G45980.1
307	AT3G46860.1
308	AT3G48730.1
309	AT3G49030.2
310	AT3G50400.1
311	AT3G51010.1
312	AT3G52700.2
313	AT3G52710.1
314	AT3G54670.1
315	AT3G54730.1
316	AT3G55850.4
317	AT3G56290.1
318	AT3G56690.1
319	AT3G58070.1
320	AT3G60160.3
321	AT3G60530.1
322	AT3G60975.1
323	AT4G00050.1
324	AT4G00750.1
325	AT4G01535.1
326	AT4G01690.1
327	AT4G02750.1
328	AT4G03430.3
329	AT4G03580.1
330	AT4G03820.2
331	AT4G04110.1
332	AT4G04180.1
333	AT4G04220.1
334	AT4G04370.1
335	AT4G04404.1
336	AT4G04415.1
337	AT4G04490.1
338	AT4G04540.1
339	AT4G04555.1
340	AT4G04570.3
341	AT4G05080.1
342	AT4G05095.1
343	AT4G05130.1
344	AT4G05310.1
345	AT4G05553.1
346	AT4G05590.1
347	AT4G05590.2
348	AT4G05612.1
349	AT4G05630.1
350	AT4G05632.1
351	AT4G06490.1
352	AT4G06526.1
353	AT4G06536.1
354	AT4G06639.1
355	AT4G06583.2
356	AT4G06643.1
357	AT4G06634.2
358	AT4G06655.1
359	AT4G06744.1
360	AT4G07325.1
361	AT4G07390.2
362	AT4G07410.2
363	AT4G07445.1
364	AT4G07524.1
365	AT4G07526.3
366	AT4G07666.1
367	AT4G07740.1
368	AT4G07825.1
369	AT4G07835.1
370	AT4G07932.1
371	AT4G08028.1
372	AT4G08040.1
373	AT4G08097.1
374	AT4G08140.1
375	AT4G08593.1
376	AT4G08670.1
377	AT4G08760.1
378	AT4G08770.1
379	AT4G08910.1
380	AT4G08960.1
381	AT4G08980.4
382	AT4G09035.1
383	AT4G09153.1
384	AT4G09360.1
385	AT4G09450.1
386	AT4G09460.1
387	AT4G10620.1
388	AT4G11430.1
389	AT4G12410.1
390	AT4G13885.1
391	AT4G13920.1
392	AT4G15290.1
393	AT4G15390.2
394	AT4G15560.1
395	AT4G16900.2
396	AT4G17500.1
397	AT4G18400.1
398	AT4G18422.1
399	AT4G18440.1
400	AT4G18470.1
401	AT4G18650.1
402	AT4G18905.1
403	AT4G19270.1
404	AT4G19980.1
405	AT4G20090.1
406	AT4G21080.1
407	AT4G22035.1
408	AT4G28950.1
409	AT4G28980.2
410	AT4G29790.1
411	AT4G30450.1
412	AT4G30770.1
413	AT4G31390.1
414	AT4G31770.1
415	AT4G31780.3
416	AT4G31830.1
417	AT4G35783.1
418	AT4G36550.1
419	AT5G03150.1
420	AT5G03840.1
421	AT5G04260.1
422	AT5G11520.1
423	AT5G13210.1
424	AT5G15300.1
425	AT5G17165.1
426	AT5G17600.1
427	AT5G19010.1
428	AT5G19160.2
429	AT5G22555.1
430	AT5G22590.1
431	AT5G22791.1
432	AT5G23535.1
433	AT5G24200.3
434	AT5G24930.1
435	AT5G24940.1
436	AT5G25130.1
437	AT5G25200.1
438	AT5G25280.1
439	AT5G25900.1
440	AT5G27950.2
441	AT5G28090.1
442	AT5G28180.1
443	AT5G28400.1
444	AT5G28550.1
445	AT5G28590.1
446	AT5G28730.1
447	AT5G28770.3
448	AT5G28885.1
449	AT5G28919.1
450	AT5G29050.1
451	AT5G29210.1
452	AT5G29560.1
453	AT5G30341.1
454	AT5G30495.1
455	AT5G31412.1
456	AT5G30360.1
457	AT5G30490.1
458	AT5G30520.1
459	AT5G32440.1
460	AT5G32590.1
461	AT5G32619.1
462	AT5G32670.1
463	AT5G33210.2
464	AT5G33320.1
465	AT5G33806.1
466	AT5G34780.1
467	AT5G35410.2
468	AT5G35753.1
469	AT5G36001.2
470	AT5G36080.1
471	AT5G36120.1
472	AT5G36130.1
473	AT5G36140.1
474	AT5G36225.1
475	AT5G36280.1
476	AT5G36940.1
477	AT5G37440.1
478	AT5G37780.1
479	AT5G37793.1
480	AT5G37920.1
481	AT5G37960.1
482	AT5G38197.1
483	AT5G38378.1
484	AT5G38920.1
485	AT5G39050.1
486	AT5G39110.1
487	AT5G39230.1
488	AT5G39360.1
489	AT5G39730.1
490	AT5G40840.1
491	AT5G40850.1
492	AT5G42190.1
493	AT5G42270.1
494	AT5G42670.1
495	AT5G42880.1
496	AT5G43280.1
497	AT5G44410.1
498	AT5G45230.1
499	AT5G45450.1
500	AT5G45620.1
501	AT5G45710.1
502	AT5G45730.1
503	AT5G46170.1
504	AT5G48860.1
505	AT5G49020.1
506	AT5G49120.1
507	AT5G49570.1
508	AT5G51590.1
509	AT5G51640.1
510	AT5G53140.1
511	AT5G53830.1
512	AT5G54410.1
513	AT5G55880.1
514	AT5G56360.1
515	AT5G58510.1
516	AT5G59560.2
517	AT5G60660.1
518	AT5G62230.2
519	AT5G65683.1
