# Supplementary material for: Turnip mosaic virus manipulates DRM2 expression to regulate host CHH and CHG methylation for robust infection
Source: Stress Biol. 2022 Aug 4;2(1):29. doi: 10.1007/s44154-022-00052-3 (PMC10441925; doi:10.1007/s44154-022-00052-3)
Supplement: Supplementary file 4 — Additional file 4. [file 44154_2022_52_MOESM4_ESM.tsv]

x
1	AT1G32850.1
2	AT1G35310.1
3	AT1G36240.1
4	AT1G37020.1
5	AT1G40104.1
6	AT1G52603.1
7	AT1G58320.1
8	AT1G68040.1
9	AT2G09388.1
10	AT2G10602.1
11	AT2G14170.3
12	AT2G14460.1
13	AT2G18980.1
14	AT3G10950.1
15	AT3G28830.1
16	AT3G28925.1
17	AT3G29130.5
18	AT3G29750.1
19	AT3G29770.1
20	AT3G29800.1
21	AT3G30160.1
22	AT3G31910.1
23	AT3G32980.1
24	AT3G33520.1
25	AT3G42075.1
26	AT3G42310.1
27	AT3G43083.1
28	AT4G05380.1
29	AT4G05555.1
30	AT4G06688.1
31	AT4G07675.1
32	AT4G16566.3
33	AT4G29200.1
34	AT5G26600.2
35	AT5G27800.1
36	AT5G30520.1
37	AT5G37670.1
38	AT5G42650.1
39	AT5G49880.1
40	AT5G57565.4
41	ATCG01230.1
