# Supplementary material for: Turnip mosaic virus manipulates DRM2 expression to regulate host CHH and CHG methylation for robust infection
Source: Stress Biol. 2022 Aug 4;2(1):29. doi: 10.1007/s44154-022-00052-3 (PMC10441925; doi:10.1007/s44154-022-00052-3)
Supplement: Supplementary file 5 — Additional file 5. [file 44154_2022_52_MOESM5_ESM.tsv]

x
1	AT1G01120.1
2	AT1G01360.1
3	AT1G02220.1
4	AT1G02470.2
5	AT1G04430.1
6	AT1G06160.1
7	AT1G11820.1
8	AT1G12710.1
9	AT1G15680.1
10	AT1G16960.1
11	AT1G18220.1
12	AT1G19230.2
13	AT1G21010.1
14	AT1G21930.1
15	AT1G21940.1
16	AT1G23330.2
17	AT1G26970.1
18	AT1G28480.1
19	AT1G29050.1
20	AT1G30530.1
21	AT1G31310.1
22	AT1G31530.1
23	AT1G31850.1
24	AT1G32070.1
25	AT1G32690.1
26	AT1G33240.2
27	AT1G33590.2
28	AT1G33700.2
29	AT1G34047.1
30	AT1G36622.1
31	AT1G38065.1
32	AT1G40129.1
33	AT1G40390.1
34	AT1G42480.1
35	AT1G42960.1
36	AT1G43605.2
37	AT1G43980.1
38	AT1G44050.1
39	AT1G47510.1
40	AT1G47890.1
41	AT1G48953.1
42	AT1G49225.1
43	AT1G49435.1
44	AT1G49760.2
45	AT1G53265.1
46	AT1G53590.1
47	AT1G53640.1
48	AT1G56280.2
49	AT1G56280.1
50	AT1G56423.2
51	AT1G61380.1
52	AT1G62270.1
53	AT1G62450.1
54	AT1G65360.1
55	AT1G66800.1
56	AT1G67580.1
57	AT1G68450.1
58	AT1G71691.1
59	AT1G74430.1
60	AT1G74770.2
61	AT1G75010.1
62	AT1G75830.1
63	AT1G78740.1
64	AT2G01340.1
65	AT2G01820.1
66	AT2G01990.1
67	AT2G04305.1
68	AT2G05060.1
69	AT2G05100.2
70	AT2G06425.1
71	AT2G06960.1
72	AT2G07000.1
73	AT2G10260.1
74	AT2G10440.1
75	AT2G11215.1
76	AT2G12170.1
77	AT2G15320.1
78	AT2G15327.1
79	AT2G15900.1
80	AT2G15960.1
81	AT2G17870.1
82	AT2G20450.1
83	AT2G23470.1
84	AT2G24570.1
85	AT2G28470.4
86	AT2G28470.3
87	AT2G30590.1
88	AT2G34140.1
89	AT2G36220.1
90	AT2G36880.2
91	AT2G39020.1
92	AT2G41390.1
93	AT2G45243.1
94	AT2G46630.1
95	AT3G03260.2
96	AT3G09770.2
97	AT3G14010.1
98	AT3G19100.1
99	AT3G20015.1
100	AT3G20840.1
101	AT3G21690.1
102	AT3G21700.3
103	AT3G22830.1
104	AT3G23970.1
105	AT3G24630.2
106	AT3G26500.1
107	AT3G28193.1
108	AT3G28330.1
109	AT3G28335.1
110	AT3G28840.1
111	AT3G29780.1
112	AT3G32980.1
113	AT3G43291.1
114	AT3G44210.1
115	AT3G44753.1
116	AT3G45300.1
117	AT3G45730.1
118	AT3G46180.1
119	AT3G46240.1
120	AT3G46580.1
121	AT3G48660.1
122	AT3G54860.1
123	AT3G55665.1
124	AT3G60140.1
125	AT4G02750.1
126	AT4G05400.3
127	AT4G05590.1
128	AT4G06744.1
129	AT4G07675.1
130	AT4G07740.1
131	AT4G07825.1
132	AT4G08097.1
133	AT4G08810.1
134	AT4G08870.2
135	AT4G09035.1
136	AT4G09250.1
137	AT4G09450.1
138	AT4G10680.1
139	AT4G10695.1
140	AT4G15630.1
141	AT4G16545.1
142	AT4G16745.2
143	AT4G16940.1
144	AT4G17010.1
145	AT4G17500.1
146	AT4G17585.1
147	AT4G19340.1
148	AT4G19620.1
149	AT4G20230.2
150	AT4G21040.1
151	AT4G21080.1
152	AT4G22217.1
153	AT4G23770.2
154	AT4G24960.2
155	AT4G27190.1
156	AT4G27310.1
157	AT4G29090.1
158	AT4G31770.1
159	AT4G31780.3
160	AT4G35783.1
161	AT4G37540.1
162	AT5G01820.1
163	AT5G04110.1
164	AT5G09700.1
165	AT5G16650.2
166	AT5G17600.1
167	AT5G19400.5
168	AT5G22290.1
169	AT5G24655.1
170	AT5G24990.1
171	AT5G25560.4
172	AT5G25900.1
173	AT5G26240.2
174	AT5G26300.1
175	AT5G26742.3
176	AT5G26742.2
177	AT5G26742.1
178	AT5G28150.1
179	AT5G30520.1
180	AT5G32670.1
181	AT5G35120.1
182	AT5G35430.1
183	AT5G36880.6
184	AT5G38700.1
185	AT5G39360.1
186	AT5G39510.1
187	AT5G39865.1
188	AT5G40315.1
189	AT5G40850.1
190	AT5G42090.1
191	AT5G42670.1
192	AT5G42880.1
193	AT5G43155.1
194	AT5G45020.1
195	AT5G47690.1
196	AT5G49020.1
197	AT5G49120.1
198	AT5G49340.1
199	AT5G51000.1
200	AT5G53750.1
201	AT5G54640.1
202	AT5G55670.2
203	AT5G56380.1
204	AT5G61280.1
205	AT5G62165.17
206	AT5G62620.1
207	AT5G63280.1
