# Supplementary material for: Turnip mosaic virus manipulates DRM2 expression to regulate host CHH and CHG methylation for robust infection
Source: Stress Biol. 2022 Aug 4;2(1):29. doi: 10.1007/s44154-022-00052-3 (PMC10441925; doi:10.1007/s44154-022-00052-3)
Supplement: Supplementary file 6 — Additional file 6. [file 44154_2022_52_MOESM6_ESM.tsv]

x
1	AT2G01045.1
2	AT2G18940.1
3	AT2G27340.5
4	AT3G13662.1
5	AT4G28980.2
6	AT5G07210.2
7	AT5G30490.1
8	AT5G30520.1
9	AT5G42190.1
10	ATCG01230.1
