# Supplementary material for: Turnip mosaic virus manipulates DRM2 expression to regulate host CHH and CHG methylation for robust infection
Source: Stress Biol. 2022 Aug 4;2(1):29. doi: 10.1007/s44154-022-00052-3 (PMC10441925; doi:10.1007/s44154-022-00052-3)
Supplement: Supplementary file 7 — Additional file 7. [file 44154_2022_52_MOESM7_ESM.xlsx]

## Sheet: DEGs Col-0 vs drm
Gene	baseMean	log2FoldChange	lfcSE	stat	pvalue
AT2G05520.3	375.159	-12.0587	1.4949	-8.06653	7.23242e-16
AT2G05540.1	99.3561	-5.49304	0.703706	-7.80588	5.90892e-15
AT4G20260.1	123.48	-10.4579	1.53604	-6.80838	9.87071e-12
AT3G26740.1	937.345	-2.18233	0.352268	-6.19508	5.82548e-10
AT5G15350.1	60.1854	9.3288	1.57263	5.93196	2.99336e-09
AT1G67700.3	49.9531	9.05716	1.61512	5.60772	2.05008e-08
AT1G20620.5	872.22	-26.5289	4.78481	-5.54439	2.94978e-08
AT5G24780.1	91.3203	3.80211	0.7099	5.35584	8.51607e-08
AT3G27690.1	707.231	2.73305	0.516307	5.29346	1.20027e-07
AT3G01500.2	443.38	2.91324	0.550749	5.28959	1.22591e-07
AT4G08870.1	164.901	2.40844	0.470032	5.12399	2.99133e-07
AT2G21660.2	142.742	-24.0607	4.78514	-5.02821	4.9508e-07
AT3G29631.1	92.9299	-3.25862	0.662799	-4.91646	8.8123e-07
AT4G05050.3	77.4233	-23.2279	4.78547	-4.85383	1.21098e-06
AT5G13930.1	38.5586	4.99866	1.03136	4.84667	1.25552e-06
AT3G14420.4	27.8629	8.22584	1.73664	4.73663	2.17299e-06
AT3G62550.1	100.126	-2.48731	0.528827	-4.70345	2.55798e-06
AT5G27850.1	294.914	-2.63929	0.562327	-4.69352	2.68538e-06
AT1G15125.1	98.0696	-2.85903	0.626609	-4.5627	5.05003e-06
AT5G23240.1	66.8457	-2.78242	0.61761	-4.50514	6.63305e-06
AT3G30720.1	20.2288	7.7589	1.73863	4.46264	8.09554e-06
AT4G31800.3	27.7071	5.75366	1.30767	4.39993	1.08287e-05
AT2G33830.2	236.243	-2.11288	0.483509	-4.36988	1.24312e-05
AT5G44430.1	38.0609	-4.73214	1.10176	-4.29506	1.74647e-05
AT3G09390.1	406.652	-1.82036	0.425175	-4.28143	1.85693e-05
AT4G25100.2	125.011	-2.52889	0.595099	-4.24953	2.14221e-05
AT2G28630.2	124.37	-2.18238	0.520038	-4.19658	2.70979e-05
AT1G18720.2	15.7988	-7.49144	1.8068	-4.14625	3.37968e-05
AT5G26000.1	3116.43	1.93023	0.466741	4.13555	3.54109e-05
AT5G44420.1	88.6874	-3.25115	0.790244	-4.11411	3.8867e-05
AT3G02180.3	17.0604	-7.60834	1.85399	-4.10376	4.06494e-05
AT2G04700.2	16.6399	-7.57233	1.85884	-4.07369	4.62746e-05
AT3G30720.3	15.2233	7.34737	1.81452	4.04922	5.13894e-05
AT1G13650.1	23.3831	5.00666	1.25094	4.00231	6.27272e-05
AT2G39330.3	31.0542	4.44325	1.11776	3.97514	7.03367e-05
AT5G13630.1	306.113	1.55649	0.394319	3.9473	7.90387e-05
AT1G45201.1	68.7554	2.4686	0.630442	3.91566	9.01569e-05
AT2G21660.1	490.451	-1.55534	0.39883	-3.89976	9.62878e-05
AT4G21860.2	13.5185	-7.25839	1.87683	-3.86737	0.000110014
AT5G48490.1	35.8342	3.28844	0.853483	3.85297	0.000116694
AT2G05380.1	369.879	-1.49315	0.390564	-3.82306	0.000131804
AT2G26020.1	25.0504	-5.698	1.51867	-3.75197	0.000175448
AT5G25980.2	2276.29	1.95491	0.52121	3.75073	0.000176324
AT1G12900.4	23.3814	-4.9338	1.32461	-3.72471	0.000195537
AT2G41100.2	65.6094	3.58117	0.967377	3.70194	0.000213957
AT4G10920.1	130.129	-1.8367	0.496289	-3.70087	0.000214858
AT2G15890.1	100.851	-1.94216	0.524867	-3.70029	0.000215357
AT4G31800.2	18.9162	5.18563	1.40237	3.69776	0.000217507
AT4G32940.1	96.7162	-1.99361	0.540026	-3.69169	0.000222765
AT1G14250.1	129.978	2.46276	0.67113	3.66957	0.000242955
AT4G18440.1	388.623	2.06186	0.572228	3.60321	0.000314309
AT5G15970.1	316.957	-1.68658	0.473711	-3.56036	0.000370351
AT4G17470.1	25.7107	3.41292	0.961207	3.55066	0.000384271
AT1G75750.1	410.941	-1.59029	0.451522	-3.52206	0.000428209
AT4G39090.1	385.446	-1.32683	0.376892	-3.52044	0.000430836
AT1G58290.1	212.066	1.47228	0.423993	3.47242	0.000515797
AT1G12900.1	806.063	1.58842	0.461074	3.44504	0.000570985
AT2G41100.7	23.3678	4.92951	1.4377	3.42875	0.000606374
AT2G23600.2	39.2932	3.47623	1.01642	3.42009	0.000626012
AT3G16470.1	71.7982	2.07745	0.618742	3.35754	0.000786387
AT3G53460.3	9.97714	-6.81693	2.03704	-3.34649	0.000818424
AT5G23115.1	19.48	-3.70317	1.11493	-3.32144	0.000895529
AT1G75380.3	363.771	-1.9161	0.582582	-3.28898	0.00100552
AT2G41430.5	79.4728	-1.82939	0.55894	-3.27295	0.00106429
AT1G78460.1	70.1921	-1.93422	0.592351	-3.26533	0.00109337
AT4G32340.1	77.7464	-1.88784	0.579518	-3.2576	0.00112358
AT1G33840.1	8.87782	-6.66526	2.06062	-3.23459	0.00121816
AT2G41430.1	125.374	-2.06306	0.639124	-3.22795	0.00124679
AT5G65620.1	10.9748	6.88424	2.13976	3.2173	0.00129402
AT5G01750.1	34.4382	-3.17721	0.993268	-3.19874	0.00138027
AT3G15353.1	2502.63	-1.03313	0.324568	-3.18308	0.00145716
AT2G39730.3	246.254	1.49414	0.477379	3.12988	0.0017488
AT3G16770.1	203.717	-1.33972	0.428371	-3.12748	0.00176315
AT1G28330.3	24.3756	-3.48573	1.12597	-3.09576	0.00196311
AT3G48131.1	7.77809	-6.4665	2.09096	-3.09259	0.00198416
AT1G80920.1	367.949	-1.18687	0.386338	-3.07211	0.00212551
AT5G56850.8	13.1427	4.64486	1.5202	3.05543	0.00224736
AT3G30720.2	13.003	4.62497	1.51664	3.04948	0.0022924
AT5G42800.1	7.78507	6.37689	2.09333	3.04629	0.00231682
AT3G56940.1	1126.07	1.05891	0.349751	3.02762	0.0024649
AT1G27020.1	44.8025	-2.5011	0.828125	-3.0202	0.00252609
AT1G44446.1	106.603	1.50982	0.508542	2.96891	0.00298856
AT2G30520.1	130.858	1.42163	0.480858	2.95645	0.00311202
AT1G29395.1	119.37	-1.46476	0.498702	-2.93716	0.00331238
AT5G24770.1	267.466	4.22092	1.43893	2.93337	0.003353
AT1G01170.2	19.8811	4.80721	1.64469	2.92287	0.00346818
AT2G29630.2	49.2802	-2.29084	0.789749	-2.90072	0.00372307
AT4G16190.1	181.876	-1.26557	0.436759	-2.89765	0.00375972
AT5G50950.1	40.6986	2.33106	0.804956	2.89589	0.00378089
AT3G51860.1	14.9767	-3.86112	1.33518	-2.89184	0.00382991
AT2G46600.1	150.243	-1.33067	0.460201	-2.89149	0.00383423
AT1G52400.1	250.486	1.63214	0.565147	2.88798	0.00387719
AT5G58570.1	19.8086	-3.09057	1.07563	-2.87326	0.00406254
AT1G64360.1	23.4985	-2.74925	0.959289	-2.86592	0.00415794
AT3G26510.4	6.64616	-6.24123	2.17952	-2.86358	0.00418886
AT1G06460.1	116.85	-1.50584	0.527764	-2.85325	0.0043275
AT2G05070.1	2334.99	0.987584	0.34675	2.84811	0.00439791
AT4G04330.1	59.8653	-1.7983	0.636611	-2.82481	0.00473084
AT5G19140.1	813.714	-1.02229	0.362112	-2.82314	0.00475565
AT4G22880.1	6.61405	6.14117	2.18594	2.8094	0.00496339
AT5G27850.2	247.514	-4.06715	1.45168	-2.80168	0.00508379
AT3G10020.1	71.0672	-1.90494	0.684305	-2.78375	0.00537336
AT3G55980.2	6.92119	-6.3094	2.26957	-2.78	0.00543588
AT2G37130.1	13.1981	-3.67297	1.32183	-2.77869	0.00545787
AT2G39330.2	35.1092	2.33773	0.844242	2.76903	0.00562236
AT1G52220.4	30.2798	2.60303	0.950935	2.73734	0.00619385
AT5G55530.3	7.27663	-6.35962	2.32996	-2.72949	0.00634318
AT1G30250.1	84.3023	-1.49786	0.549745	-2.72465	0.00643692
AT2G05100.1	1934.15	0.880285	0.324244	2.71488	0.00662992
AT4G19420.1	43.8163	-1.98471	0.73293	-2.70791	0.00677091
AT1G74470.1	724.949	0.962041	0.35658	2.69797	0.00697645
AT3G29639.2	5.93468	-6.08101	2.25766	-2.6935	0.0070706
AT4G35770.1	77.9311	-1.53886	0.572745	-2.68682	0.00721367
AT3G50770.1	12.1777	-4.6021	1.71626	-2.68148	0.0073298
AT5G23820.1	65.5602	1.94918	0.728538	2.67547	0.00746238
AT1G80420.1	5.94591	5.98982	2.24639	2.66642	0.00766639
AT1G74670.1	212.848	-1.46488	0.5506	-2.66052	0.00780205
AT2G28840.1	110.862	-1.3464	0.50671	-2.65713	0.00788081
AT2G22660.1	5.78906	-6.03648	2.27288	-2.65588	0.00791018
AT2G47060.3	7.56807	-6.43724	2.42692	-2.65244	0.00799132
AT4G15210.1	39.8359	2.45537	0.925924	2.6518	0.00800631
AT3G15840.1	309.068	-1.04399	0.394464	-2.6466	0.00813064
AT1G02205.2	5.85387	-6.06555	2.30145	-2.63553	0.00840057
AT4G13575.2	21.4944	2.58547	0.988354	2.61594	0.00889828
AT1G53480.2	9.00731	5.05539	1.93655	2.61051	0.00904064
AT5G10860.1	196.902	-1.11795	0.428433	-2.6094	0.00907004
AT5G12050.1	14.2892	-3.21668	1.23554	-2.60345	0.00922903
AT5G65080.3	5.73169	5.9333	2.28051	2.60174	0.00927526
AT1G56600.1	5.49803	-5.96633	2.29895	-2.59524	0.00945258
AT5G20920.2	10.7742	4.20394	1.62582	2.58573	0.00971733
AT1G80440.1	30.9681	-2.11891	0.819679	-2.58505	0.00973642
AT3G01540.3	9.48671	5.11596	1.98433	2.57819	0.00993203
AT3G56240.1	147.218	-1.36291	0.529582	-2.57355	0.010066
AT1G28280.2	5.41722	-5.95008	2.32119	-2.56337	0.0103662
AT2G46280.3	5.38482	-5.93414	2.31511	-2.56322	0.0103707
AT1G76100.2	5.70621	5.9398	2.31932	2.56101	0.0104367
AT1G28330.1	92.4123	-1.74649	0.682132	-2.56033	0.0104572
AT1G75945.1	8.0892	-5.08756	1.99089	-2.55542	0.0106059
AT1G64510.1	87.3654	7.05273	2.77912	2.53776	0.0111564
AT1G56580.1	7.06641	-6.31862	2.49634	-2.53115	0.0113689
AT2G32160.4	7.06641	-6.31862	2.49634	-2.53115	0.0113689
AT5G54270.1	4722.48	0.79878	0.31595	2.52818	0.0114655
AT5G21020.2	392.823	-1.18471	0.470269	-2.51921	0.0117617
AT1G48030.5	7.21688	6.2612	2.48853	2.51602	0.0118688
AT2G33175.1	10.2089	-3.77486	1.50581	-2.50686	0.0121809
AT1G73920.2	5.27778	5.82075	2.32724	2.50114	0.0123795
AT1G68660.2	13.7483	-3.59831	1.43934	-2.49998	0.0124202
AT1G44000.1	97.8177	1.30281	0.522603	2.49292	0.0126697
AT1G66100.1	486.171	1.03227	0.416599	2.47786	0.0132172
AT5G36700.1	23.9563	2.27383	0.921486	2.46757	0.0136033
AT4G00830.6	4.98057	-5.82403	2.36809	-2.45938	0.0139179
AT1G67865.1	470.788	-0.908557	0.369555	-2.45852	0.0139513
AT2G05520.5	228.906	-11.3458	4.62413	-2.4536	0.0141434
AT1G58200.1	4.96437	-5.8153	2.37618	-2.44734	0.0143917
AT4G24220.2	5.09621	5.77311	2.36183	2.44433	0.014512
AT2G26980.4	6.45194	-6.1871	2.55014	-2.42618	0.0152587
AT2G37760.4	5.33621	-5.9116	2.4393	-2.42348	0.0153727
AT3G47836.2	6.63953	6.14066	2.53683	2.4206	0.0154948
AT5G02380.1	1523.5	-0.813527	0.336273	-2.41925	0.0155526
AT1G06640.2	116.454	1.37779	0.570416	2.4154	0.0157178
AT1G29920.1	5201.63	0.865495	0.358652	2.41319	0.0158136
AT1G13930.1	232.216	-1.34794	0.558785	-2.41227	0.0158537
AT2G45990.4	15.6519	2.73364	1.14144	2.3949	0.0166251
AT3G16670.1	81.562	1.959	0.818673	2.39289	0.0167162
AT5G66052.1	80.5036	-1.55651	0.650698	-2.39206	0.016754
AT4G00050.2	5.12169	5.76588	2.41146	2.39103	0.0168012
AT2G39030.1	25.8083	2.40763	1.00791	2.38873	0.0169066
AT5G62360.1	32.6598	-2.13304	0.894419	-2.38483	0.0170868
AT3G17040.2	25.8324	2.11911	0.891531	2.37694	0.017457
AT2G42220.1	298.774	0.95088	0.401598	2.36774	0.0178971
AT1G07890.4	6.13465	6.04563	2.5551	2.36611	0.0179763
AT2G30520.3	25.6772	-3.00657	1.27078	-2.36593	0.0179851
AT4G27800.1	69.6927	-1.58132	0.669851	-2.3607	0.0182404
AT5G51720.1	66.8732	1.42518	0.606103	2.35137	0.0187042
AT2G01350.2	9.99183	4.06193	1.73256	2.34447	0.0190542
AT4G33050.3	14.7049	-2.72928	1.16505	-2.34263	0.0191485
AT5G03240.1	281.624	-0.964844	0.412955	-2.33644	0.0194684
AT4G15530.4	4.82386	5.69811	2.44416	2.33132	0.0197367
AT2G26500.2	503.629	-1.33146	0.574272	-2.31851	0.0204214
AT5G09660.4	79.7456	1.30167	0.561962	2.31629	0.0205424
AT1G11840.3	5.67605	-6.02299	2.602	-2.31476	0.0206261
AT5G17220.1	4.59332	5.6203	2.42809	2.3147	0.0206292
AT4G07995.1	6.81165	-4.82931	2.08685	-2.31416	0.0206587
AT5G65430.2	54.6287	-1.48948	0.644816	-2.30993	0.0208919
AT1G75380.1	58.801	-1.46711	0.635806	-2.30748	0.021028
AT5G14060.3	13.3278	3.39286	1.4743	2.30135	0.0213721
AT2G41430.3	309.62	-1.28494	0.558982	-2.29871	0.0215214
AT4G15530.5	6.98947	-4.86342	2.11575	-2.29868	0.0215233
AT5G06690.1	69.467	-1.3332	0.582278	-2.28963	0.0220426
AT5G09660.2	21.7342	2.41903	1.05739	2.28774	0.0221528
AT3G26510.7	12.3587	-2.91963	1.27647	-2.28727	0.0221802
AT5G27280.1	71.2446	-1.31049	0.57427	-2.28201	0.0224885
AT4G08390.3	4.62597	5.63753	2.47166	2.28087	0.0225564
AT2G17695.2	4.73308	5.67194	2.4881	2.27962	0.02263
AT1G62660.1	24.1082	2.14255	0.940698	2.27762	0.0227494
AT2G40270.2	4.3823	-5.64605	2.48723	-2.27002	0.0232065
AT4G12720.1	4.3823	-5.64605	2.48723	-2.27002	0.0232065
AT1G16240.2	4.46989	5.57479	2.45596	2.2699	0.0232134
AT4G17470.3	8.16371	4.07079	1.80179	2.2593	0.0238647
AT3G54840.3	4.81875	-5.76394	2.55757	-2.25368	0.0242163
AT4G30270.1	193.038	-1.01731	0.451996	-2.25071	0.024404
AT5G24420.1	13.2851	2.7787	1.23474	2.25044	0.0244211
AT2G36060.3	4.54434	5.59367	2.4889	2.24745	0.0246115
AT1G11840.2	117.702	1.11381	0.49678	2.24205	0.0249582
AT1G55490.2	141.778	1.19795	0.534995	2.23918	0.0251445
AT3G15095.2	4.45356	5.56577	2.48682	2.23811	0.025214
AT1G78370.1	249.99	1.10115	0.492245	2.237	0.0252863
AT3G45190.2	4.42808	5.57428	2.50155	2.22833	0.0258584
AT3G62410.1	849.52	-0.791542	0.355352	-2.22749	0.0259148
AT4G32530.2	10.9446	3.66053	1.64383	2.22683	0.0259586
AT5G17280.1	5.2556	-5.91215	2.65556	-2.22633	0.025992
AT3G06880.2	4.28832	5.51819	2.48028	2.22482	0.0260933
AT2G26010.1	11.1671	-3.5212	1.58489	-2.22174	0.026301
AT3G46600.2	4.13967	-5.55399	2.51342	-2.20973	0.0271236
AT3G14420.2	411.711	-1.00438	0.457074	-2.19741	0.0279914
AT1G29400.1	5.223	-5.88165	2.69007	-2.18643	0.028784
AT5G09900.3	5.223	-5.88165	2.69007	-2.18643	0.028784
AT2G34620.1	89.0553	1.3226	0.605162	2.18553	0.0288503
AT5G55290.3	4.05887	-5.53247	2.53285	-2.18429	0.0289413
AT4G17340.1	73.9818	-1.24159	0.568452	-2.18416	0.0289507
AT4G25080.1	69.6645	1.32792	0.609077	2.18022	0.0292409
AT4G30660.1	68.7103	-1.43756	0.659409	-2.18008	0.0292515
AT3G26580.1	102.309	-1.10703	0.507932	-2.17949	0.0292956
AT2G22990.2	100.332	1.34891	0.619433	2.17765	0.0294324
AT2G10940.1	832.132	0.959866	0.441506	2.17407	0.0296997
AT3G16400.1	22.321	2.0615	0.948376	2.17372	0.0297264
AT3G03470.1	22.959	-2.0893	0.963435	-2.16859	0.0301137
AT5G49030.3	5.14519	5.7923	2.67479	2.16552	0.0303482
AT3G29639.1	11.3463	-2.85355	1.32332	-2.15635	0.031056
AT5G64940.1	87.9605	1.20107	0.557743	2.15346	0.0312829
AT5G41700.1	354.639	-0.816678	0.37954	-2.15176	0.0314165
AT1G07050.1	22.3413	-2.09169	0.973061	-2.1496	0.0315872
AT1G19570.1	370.245	0.95188	0.443073	2.14836	0.0316853
AT3G01550.1	23.8342	1.95016	0.90959	2.144	0.0320333
AT3G50840.1	3.92945	-5.47777	2.5594	-2.14026	0.0323337
AT3G16640.1	1593.12	-0.718073	0.336063	-2.13672	0.0326205
AT3G17020.1	118.786	-1.0542	0.494213	-2.13309	0.0329177
AT1G49032.2	45.1599	-1.5553	0.730115	-2.13022	0.0331537
AT2G29630.1	97.5941	-1.14768	0.538949	-2.12948	0.0332145
AT4G13577.1	7.36205	3.75461	1.76624	2.12576	0.033523
AT2G05520.1	663.373	0.903332	0.425033	2.12532	0.0335596
AT5G54770.1	1857.06	-0.706664	0.332524	-2.12515	0.0335742
AT4G35750.1	62.3111	-1.28729	0.606598	-2.12215	0.0338254
AT4G31180.2	3.84864	-5.45509	2.57547	-2.11809	0.0341671
AT5G52570.1	16.1593	2.35837	1.11391	2.1172	0.0342429
AT1G56220.1	286.443	-0.852883	0.403029	-2.11618	0.0343294
AT1G07890.8	19.759	2.93983	1.38987	2.11518	0.0344143
AT1G13350.1	3.83244	-5.44378	2.57586	-2.11339	0.0345678
AT5G16030.2	107.352	1.07271	0.508628	2.10903	0.0349419
AT4G28080.1	75.8213	1.24961	0.59268	2.10841	0.0349954
AT5G18130.1	32.5912	-1.65665	0.786495	-2.10637	0.0351718
AT1G52410.2	30.5625	1.75216	0.832194	2.10547	0.0352502
AT4G05150.1	67.9742	-1.24024	0.591571	-2.09653	0.0360353
AT2G15890.2	86.1381	-1.61628	0.77144	-2.09514	0.0361585
AT1G55850.1	40.1438	-1.52338	0.727297	-2.09458	0.0362087
AT2G22430.1	115.999	-1.0341	0.495078	-2.08875	0.03673
AT5G02150.2	3.73543	-5.40898	2.59676	-2.08298	0.0372533
AT4G09760.1	17.9197	-2.2548	1.08403	-2.08002	0.0375237
AT4G26700.4	3.75163	-5.4205	2.60606	-2.07996	0.0375294
AT3G20290.2	7.2643	-4.92662	2.37274	-2.07634	0.0378623
AT2G23010.2	3.81808	5.35546	2.5823	2.07391	0.0380877
AT1G12250.2	18.1265	-2.4114	1.16351	-2.07253	0.0382163
AT3G15450.1	328.997	-0.96601	0.466123	-2.07243	0.038225
AT1G13350.3	3.80175	5.34464	2.57974	2.07178	0.0382864
AT4G12790.3	3.80175	5.34464	2.57974	2.07178	0.0382864
AT4G18480.1	210.121	0.897564	0.433792	2.06911	0.0385358
AT3G02180.1	34.2552	1.63659	0.7925	2.0651	0.0389137
AT4G34350.1	198.556	0.884606	0.428734	2.06329	0.0390846
AT5G10450.1	221.535	-1.09568	0.532279	-2.05846	0.0395459
AT5G61160.1	3.63842	-5.37332	2.62252	-2.04892	0.0404703
AT3G04720.1	74.1115	-1.34971	0.659306	-2.04717	0.0406413
AT5G18420.4	3.62221	-5.36133	2.62693	-2.04091	0.0412597
AT1G24070.1	5.89001	4.39689	2.16035	2.03527	0.0418238
AT3G16230.1	3.69464	5.30057	2.61017	2.03074	0.0422817
AT2G21170.2	4.41471	-5.66102	2.78845	-2.03017	0.0423392
AT5G41790.1	6.01345	4.43087	2.18466	2.02818	0.0425423
AT5G53550.4	6.12056	4.45768	2.19809	2.02798	0.0425625
AT3G59990.1	7.32024	3.75287	1.85516	2.02294	0.0430797
AT3G29035.1	5.37248	-4.48073	2.21687	-2.0212	0.0432593
AT3G54890.1	3645.11	0.698666	0.345875	2.01999	0.043384
AT3G03870.2	39.2645	-1.45938	0.723424	-2.01732	0.0436621
AT4G25100.1	3.89705	-5.45731	2.70534	-2.01724	0.0436705
AT2G42600.2	29.9325	2.24519	1.11316	2.01696	0.0437001
AT2G35040.2	4.6188	5.61614	2.78541	2.01627	0.0437716
AT5G63870.1	3.60601	-5.34945	2.65951	-2.01144	0.0442788
AT1G48300.1	275.372	-0.848036	0.42269	-2.00629	0.0448258
AT1G18210.2	3.60386	5.26663	2.62742	2.00448	0.0450183
AT4G14605.2	3.60386	5.26663	2.62742	2.00448	0.0450183
AT2G42530.1	21.5689	-1.94241	0.969377	-2.00377	0.045095
AT3G26510.1	5.27547	-4.45543	2.22544	-2.00205	0.0452795
AT2G22990.3	3.67832	5.28956	2.64544	1.9995	0.0455538
AT2G15960.1	199.802	-0.898482	0.449667	-1.9981	0.0457053
AT4G40040.1	294.153	-0.866762	0.434557	-1.99459	0.0460877
AT4G27130.1	102.341	-1.04464	0.524873	-1.99027	0.0465608
AT4G24550.1	7.04785	-4.7261	2.38098	-1.98493	0.0471519
AT3G05900.2	7.90275	3.27543	1.65421	1.98006	0.0476967
AT5G49360.1	88.511	-1.1155	0.564074	-1.97758	0.0479766
AT1G15125.2	17.3835	-2.11821	1.07121	-1.9774	0.0479959
AT3G59940.1	95.4554	-1.02795	0.520165	-1.9762	0.048132
AT2G36490.1	5.56869	4.30283	2.18607	1.96829	0.0490348
AT3G14415.1	62.5338	9.38552	4.78558	1.96121	0.0498549

## Sheet: DEGs Water vs SA
Gene	baseMean	log2FoldChange	lfcSE	stat	pvalue
AT4G25050.2	226.788	-7.6981	0.808645	-9.51975	1.73591e-21
AT2G46820.2	264.021	9.19535	1.07959	8.51745	1.63109e-17
AT2G05520.6	134.998	10.6729	1.52731	6.98806	2.78712e-12
AT5G01750.1	192.114	-2.69433	0.406866	-6.62214	3.54036e-11
ATCG00220.1	4964.94	-1.01906	0.181191	-5.6242	1.86374e-08
AT2G19730.1	61.7361	-9.26775	1.66603	-5.56278	2.65508e-08
AT1G69510.3	48.9515	9.20911	1.66897	5.51783	3.43218e-08
AT2G42600.2	45.9813	9.11899	1.65952	5.49495	3.90831e-08
AT2G30520.1	43.2579	9.03155	1.66382	5.42819	5.6929e-08
AT1G21310.1	249.928	2.09901	0.387288	5.41975	5.96813e-08
ATCG00470.1	16843.8	-0.968547	0.180117	-5.37732	7.56011e-08
AT2G42210.1	48.6587	-5.44973	1.02207	-5.33204	9.71156e-08
AT3G21055.1	605.29	-25.2187	4.78483	-5.27055	1.36013e-07
AT1G67090.2	45.1781	9.09319	1.73717	5.23449	1.65439e-07
AT1G29670.2	45.1958	6.64503	1.2711	5.22776	1.71579e-07
AT2G26500.2	327.259	-24.8915	4.7849	-5.20211	1.97041e-07
AT5G01750.2	282.569	1.78977	0.348392	5.13723	2.78816e-07
AT1G20620.5	240.84	-24.5624	4.78495	-5.13326	2.8477e-07
AT1G12440.1	54.2118	-3.72086	0.747489	-4.97781	6.43064e-07
AT1G01320.2	35.1858	-8.45767	1.70734	-4.95372	7.28092e-07
AT2G13360.1	110.757	8.91826	1.8212	4.8969	9.73594e-07
AT1G12440.2	40.3914	4.92123	1.00745	4.88485	1.03508e-06
AT2G01350.1	30.4263	8.5241	1.76098	4.84055	1.29482e-06
AT1G08450.2	84.8966	-23.156	4.78533	-4.83897	1.30516e-06
AT5G41790.1	39.632	-6.16764	1.27996	-4.81861	1.44562e-06
AT3G14420.4	107.826	23.0567	4.78529	4.81825	1.44825e-06
AT2G18690.2	29.2264	8.46581	1.75771	4.81637	1.46191e-06
AT3G55410.1	28.2615	8.41714	1.76424	4.77096	1.83346e-06
AT2G21280.1	28.0383	8.40612	1.77982	4.72303	2.32358e-06
AT2G40000.1	149.466	1.93427	0.410236	4.71502	2.41682e-06
ATCG00800.1	1015.64	-1.30789	0.281575	-4.6449	3.40249e-06
AT2G16860.1	26.0837	8.30146	1.78918	4.63981	3.48735e-06
AT4G31990.2	25.0444	8.2427	1.80347	4.57048	4.86618e-06
AT3G61440.3	27.4084	-8.09948	1.81607	-4.45989	8.20036e-06
AT5G64000.1	22.8418	8.10995	1.83474	4.42021	9.86039e-06
AT5G41790.2	35.4584	5.35943	1.21742	4.4023	1.07112e-05
AT5G21940.1	87.4774	2.32863	0.529544	4.39744	1.09537e-05
AT1G76930.2	55.2482	2.95284	0.672098	4.39346	1.11559e-05
AT4G12790.2	24.0661	-7.91023	1.81411	-4.36039	1.29831e-05
AT3G11940.2	28.0718	-8.13459	1.90019	-4.28094	1.86108e-05
AT5G62890.2	21.5298	8.02514	1.87577	4.27831	1.88318e-05
AT3G57260.1	42.0095	3.32427	0.782675	4.24732	2.16342e-05
AT2G46820.1	1926.71	-0.997951	0.235241	-4.24224	2.21298e-05
AT1G60950.1	2280.56	-0.90566	0.214049	-4.23109	2.32558e-05
AT4G39220.1	20.0948	7.92517	1.88352	4.20764	2.58052e-05
AT2G42210.2	46.4561	3.37126	0.802068	4.20321	2.63158e-05
AT1G02840.2	21.3508	-7.73625	1.88047	-4.114	3.88868e-05
AT3G12360.1	31.1177	4.6746	1.13664	4.11267	3.91116e-05
AT3G49120.1	222.993	1.40443	0.342165	4.10455	4.05101e-05
ATCG00430.1	1371.97	-1.22576	0.299169	-4.09723	4.18116e-05
AT3G55410.2	19.1979	-7.58409	1.89997	-3.9917	6.56016e-05
AT5G46430.2	52.4068	-2.80386	0.710051	-3.94882	7.85386e-05
AT2G14610.1	1490.68	1.7972	0.456981	3.93277	8.39739e-05
AT5G63680.2	17.2616	7.70544	1.96365	3.92404	8.70777e-05
AT3G13060.2	16.853	7.67129	1.95973	3.91447	9.0603e-05
AT5G55230.3	19.6382	-7.61501	1.94747	-3.91022	9.22138e-05
AT5G45500.6	18.1143	7.77635	2.00965	3.8695	0.000109057
AT1G48160.2	17.1279	-7.41965	1.94971	-3.80551	0.000141513
AT1G02840.4	26.1781	3.94772	1.05624	3.73754	0.000185833
AT4G25100.2	618.757	-1.17725	0.315991	-3.72558	0.000194868
ATCG01130.1	230.699	-1.43693	0.39054	-3.67935	0.00023383
ATCG01020.1	4503.42	-0.704648	0.192666	-3.65735	0.000254833
AT5G45500.4	16.3453	-7.35023	2.02374	-3.632	0.000281229
AT4G05050.2	41.5194	-5.218	1.46379	-3.56471	0.000364256
AT5G24210.2	51.5186	-3.24806	0.914511	-3.55169	0.000382772
AT4G38840.1	196.34	-1.26728	0.357734	-3.54253	0.000396316
AT5G38410.3	60.6806	6.51424	1.85891	3.50433	0.000457752
AT2G26980.4	13.2273	7.32217	2.091	3.50176	0.000462196
AT1G48160.1	13.0171	7.29881	2.09265	3.48784	0.000486944
AT4G35450.1	148.363	-2.96633	0.852255	-3.48057	0.000500342
AT2G01090.4	13.9178	-7.11912	2.06533	-3.44697	0.000566916
AT1G56190.2	13.1281	7.31167	2.12562	3.43979	0.00058217
AT4G39220.2	13.6199	-7.08885	2.06403	-3.43447	0.000593717
AT4G27800.1	124.721	1.50085	0.437427	3.43108	0.000601186
AT1G20340.1	2705.95	-0.633245	0.184994	-3.42306	0.000619215
AT3G55630.3	13.8401	-7.11061	2.08289	-3.41382	0.000640596
AT4G25050.1	210.526	1.26515	0.371937	3.4015	0.000670173
AT5G36290.1	14.3944	-7.16654	2.11058	-3.39553	0.00068496
AT1G09310.1	1735.32	-0.769856	0.227085	-3.39016	0.000698513
AT1G67090.1	15312.2	-0.512787	0.15179	-3.37826	0.000729471
AT5G51720.1	58.5445	-2.23905	0.671477	-3.33452	0.000854483
AT2G16860.2	20.2206	-5.14957	1.54486	-3.33337	0.000858014
AT3G47990.2	12.7727	-6.99603	2.10032	-3.33094	0.000865528
ATCG00440.1	354.291	-1.10373	0.332906	-3.31545	0.000914956
AT1G73260.1	11.4333	7.11145	2.16924	3.27832	0.00104427
AT2G37270.1	11.4333	7.11145	2.16924	3.27832	0.00104427
AT5G60360.1	882.14	0.736757	0.224857	3.27656	0.0010508
AT1G69510.1	30.2353	-3.51806	1.07529	-3.27172	0.00106894
AT2G46370.2	13.2143	7.32156	2.24467	3.26176	0.00110722
AT1G80440.1	182.28	1.34415	0.413232	3.25278	0.0011428
AT4G27830.1	21.4269	4.63097	1.42909	3.2405	0.0011932
AT3G60240.4	12.2257	7.20721	2.22604	3.23768	0.00120507
AT3G22240.1	548.665	-1.20134	0.371844	-3.23075	0.00123466
AT4G03390.1	11.0991	7.06894	2.18924	3.22895	0.00124244
AT2G26590.4	11.0495	7.06272	2.20169	3.20786	0.00133728
AT3G56910.1	471.446	-0.8044	0.251917	-3.19312	0.00140746
AT1G52220.3	280.256	-1.18176	0.370398	-3.19051	0.0014202
AT2G20670.1	115.286	1.51031	0.476078	3.17239	0.00151189
ATCG00790.1	1357.58	-0.804713	0.254592	-3.16079	0.00157341
AT3G47990.3	10.5795	6.99966	2.21792	3.15595	0.00159976
AT4G05050.1	81.675	-5.41272	1.72018	-3.1466	0.00165179
AT2G31880.1	249.747	1.0737	0.341702	3.1422	0.00167682
AT3G12360.2	27.8987	-2.92459	0.932574	-3.13604	0.00171248
AT1G07940.4	72.0712	3.84323	1.22793	3.12984	0.001749
AT5G08570.1	27.9351	-4.33254	1.38699	-3.12369	0.00178596
AT2G31060.2	10.3196	6.96372	2.2338	3.11743	0.00182436
AT4G31500.1	287.538	0.955141	0.307076	3.11044	0.00186808
AT2G18960.1	235.69	1.01213	0.325765	3.10693	0.0018904
AT2G46370.4	17.8345	-4.96129	1.59931	-3.10215	0.00192123
AT3G22235.1	850.237	-1.00938	0.326866	-3.08806	0.00201466
AT5G24314.1	26.3491	4.81791	1.56172	3.085	0.0020355
AT4G30270.1	124.976	1.30458	0.427192	3.05386	0.00225916
AT4G27830.2	16.5604	-4.25745	1.4003	-3.04038	0.0023628
AT3G13403.1	10.8632	-6.76112	2.22568	-3.03777	0.00238333
AT4G23670.1	555.813	-0.785702	0.259346	-3.02955	0.00244917
AT3G03610.1	9.75039	6.882	2.27351	3.02705	0.00246956
AT2G38610.1	10.5058	-6.71426	2.21862	-3.02632	0.00247553
AT1G22280.2	16.5206	-4.90926	1.64922	-2.97672	0.00291349
AT3G22231.1	991.711	-0.987945	0.332274	-2.97328	0.00294633
AT1G15250.2	10.1119	-6.6589	2.245	-2.96611	0.00301594
AT5G56550.1	37.4933	2.25863	0.762627	2.96164	0.00306002
AT4G21150.3	16.304	6.11961	2.06918	2.95751	0.00310137
AT2G23670.1	219.131	-0.990598	0.334944	-2.95751	0.00310139
AT1G59870.1	400.09	0.836114	0.282827	2.95628	0.00311378
AT5G58140.6	32.0213	-6.88154	2.33445	-2.94782	0.0032002
AT5G14030.1	9.30514	6.81402	2.31368	2.9451	0.00322846
AT1G25560.1	90.902	1.48873	0.505741	2.94365	0.00324362
AT2G27730.1	9.97462	-6.63879	2.25885	-2.93902	0.00329254
AT2G20530.2	9.20595	6.79913	2.31379	2.93852	0.00329779
AT4G16190.1	492.141	0.80671	0.275126	2.93215	0.00336622
AT4G14880.2	193.881	1.10839	0.378548	2.92802	0.00341129
AT3G59940.1	451.226	0.83809	0.28743	2.91581	0.00354767
AT1G10470.2	29.4772	-2.97755	1.02125	-2.9156	0.00355002
AT2G01350.4	50.2574	-2.39496	0.821709	-2.91461	0.00356133
AT2G39460.2	9.7363	-6.60498	2.27011	-2.90954	0.00361956
AT2G20530.1	9.89687	-6.62687	2.27974	-2.90685	0.00365084
AT4G39850.1	8.99572	6.76544	2.3303	2.90325	0.00369313
AT1G33970.1	8.89653	6.75003	2.34655	2.87658	0.0040201
AT2G41100.2	99.3943	1.38996	0.484609	2.86822	0.00412788
AT5G15970.1	380.436	-1.32844	0.463624	-2.86533	0.00416577
AT1G76100.1	398.181	-0.835486	0.292234	-2.85896	0.00425036
AT2G47240.1	8.7607	6.72702	2.35755	2.85339	0.0043255
AT5G10760.1	540.775	1.02325	0.359888	2.84326	0.00446547
AT1G07670.1	8.6367	6.70721	2.3653	2.83567	0.00457294
AT1G37130.1	565.622	0.658742	0.232468	2.83368	0.00460147
AT3G61060.1	105.168	1.36861	0.484373	2.82554	0.00472017
AT1G13060.3	24.1635	8.19158	2.91394	2.81117	0.00493617
AT2G01930.1	18.1221	3.17729	1.13508	2.79919	0.00512315
ATCG01230.1	789.354	-0.84323	0.302054	-2.79165	0.00524398
AT3G02360.2	23.9082	8.1753	2.93275	2.78759	0.00531022
AT2G21170.2	17.1249	-7.41727	2.66226	-2.78607	0.00533506
AT1G70580.2	14.2063	7.42384	2.67971	2.77039	0.0055989
AT4G02890.4	55.6392	-4.63111	1.67274	-2.76857	0.00563025
ATCG00650.1	56.7511	-1.79769	0.651705	-2.75845	0.00580768
AT5G14740.1	22.6046	8.09539	2.94339	2.75036	0.00595291
ATCG00905.1	1027.94	-0.819484	0.298289	-2.74728	0.00600917
AT4G05320.1	1538.02	0.549733	0.200945	2.73574	0.00622398
AT1G75380.3	532.942	1.25083	0.457729	2.73268	0.00628211
AT3G47800.1	112.772	1.28155	0.470008	2.72666	0.00639789
AT1G78830.1	223.714	1.13327	0.41731	2.71566	0.00661441
AT5G21040.1	8.97191	-6.48439	2.39459	-2.70794	0.00677031
AT5G38420.1	3552.46	-0.485402	0.179422	-2.70536	0.00682299
AT5G18230.2	7.85724	6.57054	2.4308	2.70304	0.00687088
AT1G07940.1	24.0226	-7.90871	2.93217	-2.69722	0.0069921
AT4G10060.1	21.3054	8.01001	2.97058	2.69645	0.00700838
AT5G08570.3	26.2361	4.05235	1.50683	2.68932	0.00715983
AT3G02470.3	356.852	1.98124	0.738136	2.68411	0.00727222
AT4G36040.1	466.87	0.692002	0.257845	2.68379	0.00727936
AT4G34620.1	620.811	-0.603627	0.225153	-2.68097	0.00734101
AT2G32160.4	21.7178	-4.69665	1.7525	-2.67997	0.00736296
AT4G32940.1	303.472	0.931444	0.348484	2.67284	0.00752113
AT1G16470.1	16.3119	3.5647	1.34002	2.66019	0.00780968
AT5G59290.1	7.62221	6.52648	2.4541	2.65941	0.00782769
AT4G29190.1	216.553	1.03211	0.388982	2.65336	0.00796945
AT5G39570.2	168.726	1.01578	0.3831	2.65148	0.0080139
AT1G54610.1	16.052	3.53974	1.34396	2.63382	0.00844291
AT5G19120.1	45.5671	1.91717	0.729276	2.62887	0.00856686
AT5G38430.1	1575.51	-0.497901	0.190725	-2.61057	0.00903904
AT3G60245.1	236.793	-0.892995	0.342223	-2.60939	0.00907033
AT1G05960.1	8.02372	-6.32432	2.42455	-2.60846	0.00909518
AT1G15250.1	7.36239	6.47635	2.48339	2.60787	0.00911067
AT5G62610.2	8.14288	-6.34501	2.4342	-2.60661	0.00914423
AT1G47128.1	517.541	0.809351	0.310688	2.60503	0.00918675
AT1G69750.5	7.92274	-6.30784	2.42197	-2.60442	0.00920296
AT5G58450.2	7.31279	6.46696	2.48819	2.59907	0.00934773
AT2G42540.2	26.1146	-2.94805	1.13441	-2.59876	0.00935614
AT1G16810.3	21.4628	-7.74623	2.98308	-2.59673	0.00941168
AT1G24996.1	255.457	-0.82474	0.318061	-2.59302	0.00951366
AT2G04700.2	180.666	-1.02988	0.397906	-2.58826	0.00964617
AT1G79850.1	438.238	-0.676795	0.261543	-2.5877	0.00966189
AT2G42220.1	610.753	-0.687743	0.265895	-2.58652	0.00969503
AT1G55490.3	19.0696	7.849	3.03829	2.58336	0.00978433
AT3G06700.1	36.5331	-2.5635	0.992706	-2.58233	0.00981345
AT1G72050.2	7.47342	6.49904	2.52308	2.57583	0.00999986
AT4G24690.1	252.198	0.802583	0.312848	2.5654	0.0103056
AT2G44350.1	19.1707	4.02732	1.57095	2.56363	0.0103585
AT2G43570.1	305.084	1.03218	0.402817	2.5624	0.0103952
AT5G42560.3	7.70766	-6.26682	2.44575	-2.56233	0.0103972
AT4G30410.1	7.64808	-6.25596	2.44792	-2.55563	0.0105997
AT1G54830.1	12.4385	-3.81925	1.49648	-2.55215	0.0107059
AT5G20230.1	89.8929	1.43126	0.560867	2.55186	0.0107149
AT2G37170.1	239.936	0.883972	0.346623	2.55024	0.010765
AT1G64790.3	7.05297	6.41469	2.51669	2.54886	0.0108076
AT2G21280.2	45.1443	-2.32546	0.912474	-2.54853	0.0108179
AT1G19960.1	131.602	-1.23795	0.487483	-2.53948	0.0111019
AT5G16050.1	20.0845	-7.65052	3.01478	-2.53767	0.0111594
AT4G35090.1	211.345	1.50488	0.593897	2.5339	0.0112801
ATCG00150.1	99.4749	-1.53614	0.606584	-2.53245	0.0113268
AT3G63160.1	874.769	-0.679641	0.270558	-2.512	0.012005
AT3G55770.5	9.06863	5.33488	2.12441	2.51122	0.0120313
AT4G34480.1	9.3429	6.81891	2.71553	2.51108	0.0120362
AT4G09010.2	39.1646	-4.0992	1.63802	-2.50253	0.0123309
AT4G39140.5	8.38872	6.66621	2.66427	2.50207	0.0123468
AT4G27500.2	39.2333	2.76734	1.10627	2.50151	0.0123665
AT1G32470.1	349.566	-0.721595	0.288775	-2.49882	0.0124609
AT5G38410.1	5379.35	-0.662005	0.265123	-2.49698	0.0125257
AT5G65440.3	7.433	-6.21347	2.50163	-2.48376	0.0130003
AT2G46450.4	17.0773	7.68977	3.09628	2.48355	0.013008
AT5G06320.1	213.032	0.966359	0.389107	2.48353	0.0130087
AT3G07160.3	8.88356	6.74886	2.72157	2.47977	0.0131467
AT5G57350.1	23.7897	2.45283	0.991273	2.47443	0.0133449
AT4G27450.1	165.86	1.04438	0.422817	2.47005	0.0135094
AT1G22710.1	126.732	1.06861	0.433182	2.46688	0.0136297
AT1G13260.1	130.138	1.0474	0.425089	2.46394	0.0137417
AT4G01150.2	17.9703	-2.84631	1.15543	-2.46342	0.0137618
AT5G39570.1	111.968	-1.23175	0.500617	-2.46046	0.0138759
AT2G45220.1	27.3972	2.3789	0.966874	2.4604	0.0138782
AT4G00810.2	16.3688	7.62982	3.10474	2.45748	0.0139916
AT5G20620.2	18.1154	-7.50174	3.06617	-2.44661	0.0144206
AT3G15450.1	174.72	1.56882	0.641422	2.44585	0.014451
AT5G64770.1	285.862	-0.764435	0.312567	-2.44567	0.0144585
AT4G16983.1	14.4032	6.01861	2.46157	2.44503	0.014484
AT3G15790.2	6.53332	6.30408	2.58187	2.44168	0.0146192
AT4G38060.2	6.53332	6.30408	2.58187	2.44168	0.0146192
AT1G54830.2	21.5227	2.43246	0.996669	2.44059	0.0146632
AT1G30400.1	11.3274	4.48624	1.84609	2.43013	0.0150934
AT4G23260.2	37.1258	-4.15046	1.71123	-2.42543	0.0152904
AT2G01100.3	14.2381	4.02902	1.66264	2.42326	0.0153819
AT4G35090.3	252.856	-1.53348	0.633215	-2.42174	0.0154463
AT4G01150.1	1678.17	-0.570406	0.235609	-2.42099	0.0154783
AT2G21210.1	65.3112	-1.78768	0.73851	-2.42066	0.0154923
AT5G67340.2	6.66915	6.3348	2.61888	2.4189	0.0155676
AT1G51400.1	1985.62	-0.553563	0.229365	-2.41346	0.015802
AT3G47070.1	314.392	-0.698275	0.290508	-2.40363	0.016233
AT4G29810.3	10.0012	-5.17003	2.151	-2.40355	0.0162368
AT3G18500.1	8.16612	-6.34757	2.64138	-2.40312	0.0162558
AT5G46110.2	316.643	-1.34047	0.558671	-2.39939	0.0164226
AT3G15450.2	18.6103	2.58223	1.07779	2.39586	0.0165814
AT5G19280.2	7.03919	-6.13455	2.56342	-2.39311	0.0167063
AT4G33740.1	9.72077	4.36732	1.83083	2.38542	0.0170594
AT2G36810.3	6.2735	6.24543	2.61909	2.38458	0.0170986
AT3G29180.1	8.10374	5.16867	2.16771	2.38439	0.0171075
AT5G05000.1	6.2487	6.23993	2.6202	2.38147	0.0172439
AT4G31340.2	15.0849	7.51076	3.16655	2.37191	0.0176965
AT1G13930.1	1473.19	-0.631817	0.266834	-2.36783	0.0178929
AT4G39090.1	799.304	0.784845	0.331593	2.36689	0.0179381
AT4G03510.3	12.9178	3.35954	1.42527	2.35713	0.0184167
AT3G45050.1	6.78271	-6.08111	2.58771	-2.35	0.0187737
AT5G11740.1	427.001	-0.606325	0.25821	-2.34819	0.018865
AT3G01500.3	1116.45	-0.553274	0.235794	-2.34643	0.018954
AT1G24880.2	136.392	-0.969911	0.414487	-2.34003	0.0192823
AT2G33150.1	270	0.711248	0.30406	2.33917	0.0193265
AT1G18730.3	109.686	-1.30904	0.561284	-2.33222	0.0196889
AT4G24680.2	6.3975	6.27274	2.69001	2.33187	0.0197077
AT2G41100.3	16.6016	3.07701	1.32051	2.33017	0.0197972
AT5G58450.1	6.48481	-6.01819	2.58289	-2.33002	0.0198049
AT5G24470.1	44.8272	1.68392	0.723207	2.32841	0.0198903
AT1G79210.2	14.2311	7.42667	3.20174	2.31958	0.0203638
AT3G45050.3	5.96408	6.17279	2.66267	2.31827	0.0204347
AT5G59480.1	5.96408	6.17279	2.66267	2.31827	0.0204347
AT1G48600.2	21.3288	-6.29154	2.71488	-2.31743	0.0204802
AT1G55980.2	6.06328	6.19573	2.67829	2.31332	0.0207052
AT3G26570.1	6.06328	6.19573	2.67829	2.31332	0.0207052
ATCG00810.1	441.273	-0.683139	0.296614	-2.30312	0.0212719
AT4G26510.4	13.9464	7.39752	3.21397	2.30168	0.0213535
AT4G13350.1	15.3587	-7.2637	3.15728	-2.30062	0.0214132
AT2G30600.1	15.9021	-7.31099	3.17907	-2.29972	0.0214639
AT3G03470.1	88.7143	1.15292	0.501557	2.29868	0.0215231
AT3G63400.4	13.2213	-3.11292	1.35509	-2.29721	0.0216071
AT4G12490.1	71.9511	1.47863	0.644215	2.29525	0.0217187
AT1G50440.3	5.91448	6.16118	2.68633	2.29353	0.0218176
AT5G37370.6	7.0806	-6.14188	2.67839	-2.29313	0.0218408
AT1G20620.4	102.032	-1.66867	0.728085	-2.29186	0.0219137
AT3G16260.2	6.28791	-5.97351	2.61057	-2.2882	0.022126
AT2G29960.3	13.5108	7.35304	3.21932	2.28404	0.0223693
AT2G22300.2	13.6618	7.36776	3.22697	2.28319	0.0224194
AT1G69530.1	310.885	1.42799	0.626203	2.2804	0.0225838
AT1G30380.1	4591.94	-0.532603	0.233748	-2.27854	0.0226944
AT5G14260.3	32.6943	3.93329	1.72878	2.27518	0.0228949
AT3G15730.1	219.388	0.764574	0.336127	2.27466	0.0229263
AT5G46110.1	1276.87	0.439752	0.193518	2.2724	0.0230621
AT2G37270.2	47.6037	-1.52759	0.672909	-2.27013	0.0231996
AT3G52840.2	23.5416	-2.7998	1.23645	-2.26438	0.0235509
AT3G02560.2	13.3772	7.33738	3.2404	2.26434	0.023553
AT1G14580.1	5.70426	6.10842	2.70287	2.25998	0.0238226
AT1G56090.1	5.70426	6.10842	2.70287	2.25998	0.0238226
AT1G70060.1	5.70426	6.10842	2.70287	2.25998	0.0238226
AT4G39420.3	5.70426	6.10842	2.70287	2.25998	0.0238226
AT2G32950.2	6.26973	-5.96792	2.64222	-2.25867	0.0239036
AT2G33830.1	8.33691	5.11511	2.26485	2.25848	0.0239157
AT3G02520.1	15.1326	-7.2394	3.20793	-2.25672	0.0240256
AT2G30860.1	937.869	0.463469	0.205444	2.25593	0.0240747
AT5G57655.2	92.3668	1.47855	0.655745	2.25477	0.024148
AT1G04430.3	14.5711	-7.18779	3.18862	-2.2542	0.0241835
AT2G31060.3	6.15058	-5.94102	2.6375	-2.25252	0.0242894
AT4G05070.1	462.554	0.690411	0.306543	2.25225	0.0243066
AT5G14120.1	166.218	0.906246	0.402407	2.25206	0.0243182
AT4G30190.1	102.81	1.05153	0.467327	2.2501	0.0244425
AT1G18060.1	159.98	-0.862461	0.383789	-2.24723	0.0246255
AT3G61620.1	6.091	-5.92741	2.64033	-2.24495	0.0247713
AT4G19170.1	747.891	0.565529	0.251978	2.24436	0.0248095
AT5G25980.2	390.51	0.861841	0.384502	2.24145	0.0249971
AT2G41090.1	858.934	-0.528549	0.236142	-2.23827	0.0252035
AT1G65490.1	15.2252	4.47546	2.00081	2.23682	0.0252982
AT5G40950.1	369.018	-0.607765	0.272557	-2.22987	0.0257562
AT3G57260.2	1036.83	0.90404	0.405574	2.22904	0.0258113
AT5G50920.1	811.394	0.53318	0.239229	2.22874	0.025831
AT2G16365.6	15.7341	2.64658	1.18942	2.22511	0.0260739
AT1G73680.3	8.70549	-3.90605	1.75857	-2.22115	0.0263409
AT4G15530.1	30.0403	3.28022	1.48075	2.21525	0.026743
AT3G19820.3	5.85305	6.14433	2.78488	2.20632	0.0273619
AT1G31420.3	23.7837	-3.29295	1.49477	-2.20298	0.0275959
AT4G04320.2	5.46924	6.04736	2.74849	2.20025	0.0277894
AT4G09150.2	5.46924	6.04736	2.74849	2.20025	0.0277894
AT1G08750.1	5.44444	6.04104	2.74724	2.19895	0.0278815
AT5G24870.1	5.44444	6.04104	2.74724	2.19895	0.0278815
AT4G24770.2	14.1067	-7.13806	3.25015	-2.19622	0.028076
AT1G03860.3	10.5362	3.48715	1.58908	2.19444	0.0282037
AT3G52800.2	26.9574	-3.89673	1.77769	-2.19202	0.0283782
AT2G02560.1	5.51883	6.05993	2.76954	2.18806	0.0286652
AT3G11630.1	485.727	-0.637888	0.291887	-2.18539	0.0288602
AT2G02080.6	12.2387	7.20903	3.29915	2.18512	0.0288804
AT2G47240.4	11.3911	-3.26795	1.4956	-2.18505	0.0288854
AT3G09840.1	256.549	0.680684	0.311535	2.18493	0.0288937
AT2G38540.1	1040.3	-0.528254	0.242385	-2.1794	0.029302
AT1G26390.1	28.7078	1.98762	0.912575	2.17804	0.0294031
AT4G27800.2	194.04	-0.816979	0.375198	-2.17746	0.0294464
AT2G43560.2	8.06711	5.16438	2.37448	2.17495	0.0296339
AT5G04550.1	11.9518	7.1762	3.30053	2.17426	0.0296858
AT2G44120.1	9.73317	-5.09534	2.34389	-2.17388	0.0297142
AT1G15690.1	304.829	0.70227	0.323619	2.17005	0.0300031
AT3G07780.3	13.1927	-7.0445	3.25059	-2.16715	0.0302235
AT3G15980.4	5.37004	6.02193	2.78026	2.16596	0.0303145
AT1G52300.1	175.734	-0.827159	0.382485	-2.16259	0.0305727
AT2G26810.4	5.71536	-5.83674	2.69913	-2.16245	0.0305835
AT2G06520.1	4820.63	-0.475904	0.220565	-2.15766	0.030954
AT3G20290.2	12.9958	-7.02282	3.26037	-2.154	0.0312404
AT5G20090.2	12.9958	-7.02282	3.26037	-2.154	0.0312404
AT2G01930.2	15.1656	-2.5782	1.19994	-2.1486	0.0316663
AT1G30410.6	5.34524	6.01548	2.80495	2.14459	0.0319856
AT2G22670.3	11.6695	7.1403	3.33197	2.14296	0.032116
AT2G25510.2	5.87085	-5.87746	2.74772	-2.13903	0.0324332
AT1G53310.3	46.6342	1.64041	0.768591	2.13431	0.0328174
AT5G46850.2	5.57803	-5.80097	2.71827	-2.13407	0.0328371
AT2G43760.3	5.20941	5.977	2.80099	2.13389	0.0328522
AT1G21500.1	540.586	-0.589767	0.276417	-2.13361	0.0328749
AT5G02500.1	639.226	-0.743412	0.348565	-2.13278	0.0329429
AT5G11200.1	13.0807	-7.02906	3.29811	-2.13124	0.0330696
AT4G36860.1	8.32545	4.24893	1.99438	2.13045	0.0331347
AT5G51460.4	8.28844	-3.83445	1.80046	-2.1297	0.033196
AT3G26740.1	1504.15	0.634187	0.297915	2.12875	0.0332747
AT1G65040.6	31.5229	-2.32819	1.09477	-2.12665	0.033449
AT5G06980.2	31.6451	-2.22655	1.04753	-2.12552	0.0335432
AT5G46850.3	5.13502	5.95702	2.80705	2.12216	0.0338241
AT1G80040.2	12.3344	-3.34092	1.57572	-2.12025	0.0339853
AT4G39420.2	5.51845	-5.78597	2.73003	-2.11938	0.0340586
ATCG00820.1	476.66	-0.611056	0.28885	-2.11548	0.0343894
AT2G20960.1	12.8243	-7.00048	3.31107	-2.11426	0.0344928
AT1G26210.1	40.2648	-1.65574	0.783786	-2.11248	0.0346451
AT5G27390.4	7.89146	-6.29842	2.98295	-2.11147	0.0347319
ATCG00280.1	130.061	1.03019	0.487996	2.11106	0.0347676
ATCG00780.1	764.171	-0.621045	0.294552	-2.10844	0.0349929
AT1G56230.1	5.11022	5.95029	2.82253	2.10814	0.0350186
AT2G26690.3	14.7155	-2.72577	1.29336	-2.10752	0.0350725
AT4G26910.3	11.9671	-4.38774	2.08567	-2.10376	0.0353997
AT2G41430.3	93.666	1.16486	0.554435	2.10098	0.0356424
AT5G26340.1	75.4822	1.1175	0.532146	2.09998	0.0357308
AT1G02305.1	165.198	0.813124	0.387236	2.09981	0.0357454
AT5G51010.1	99.5054	-1.00587	0.479278	-2.09871	0.0358425
AT2G21660.2	18.5814	5.47591	2.61027	2.09783	0.0359199
AT4G35450.2	135.758	1.63112	0.779701	2.09198	0.0364407
AT2G01505.1	5.38112	-5.7489	2.75277	-2.08841	0.036761
AT2G43750.2	12.0113	-6.90923	3.31338	-2.08525	0.0370465
AT2G06025.4	12.3113	-6.94155	3.33807	-2.07951	0.0375702
AT3G49260.4	9.29848	3.29095	1.5831	2.07879	0.0376363
AT5G45500.1	10.8156	7.03064	3.38639	2.07615	0.0378803
AT5G62890.1	27.811	-2.09907	1.01196	-2.07425	0.0380563
AT3G46780.1	1122.06	-0.512143	0.247074	-2.07283	0.038188
AT3G04500.2	9.11241	-3.98277	1.92323	-2.07088	0.0383703
AT1G21560.3	4.94959	5.90304	2.85991	2.06407	0.0390115
AT3G49500.2	4.94959	5.90304	2.85991	2.06407	0.0390115
AT2G27230.1	5.36295	-5.74235	2.78986	-2.0583	0.0395617
AT5G26980.3	5.30337	-5.72669	2.78537	-2.05599	0.0397835
AT4G31450.1	10.531	6.99216	3.40615	2.05281	0.0400915
AT5G64040.1	2794.66	-0.61017	0.297659	-2.0499	0.0403743
AT2G38170.1	253.528	0.640058	0.312559	2.0478	0.0405793
AT2G04865.1	4.99919	5.91695	2.90238	2.03866	0.0414841
AT1G25097.1	136.016	-0.837637	0.411889	-2.03365	0.0419872
AT2G23600.3	64.1019	-1.67198	0.822597	-2.03257	0.0420963
AT3G27690.2	1144.25	-0.691777	0.340538	-2.03142	0.042212
AT2G45170.1	39.3259	-2.41961	1.19134	-2.031	0.0422547
AT1G72650.2	4.8256	5.86778	2.89046	2.03005	0.0423514
AT4G21800.1	10.2464	6.95262	3.42681	2.02889	0.0424695
AT5G64460.7	10.2464	6.95262	3.42681	2.02889	0.0424695
AT1G64790.1	5.12464	-5.67873	2.79934	-2.02859	0.0424998
AT1G04170.1	10.1331	6.93809	3.42051	2.02838	0.0425219
AT3G11530.2	13.419	2.50558	1.23575	2.02758	0.0426031
AT1G63010.5	5.60127	-5.80368	2.86319	-2.027	0.0426627
AT3G15520.2	11.2237	-6.81143	3.36064	-2.02683	0.04268
AT3G56240.2	11.2561	3.67541	1.81342	2.02678	0.0426849
AT1G56045.1	148.803	-0.883861	0.436215	-2.0262	0.0427439
AT4G28750.1	5191.53	-0.463603	0.228852	-2.02578	0.0427874
AT2G30740.5	9.00829	-3.31324	1.63891	-2.02161	0.0432164
AT5G58330.2	91.9899	1.1285	0.559032	2.01866	0.0435222
AT3G16640.1	1373.92	-0.416609	0.206557	-2.01692	0.0437037
AT2G32970.4	5.02399	5.92389	2.93912	2.01553	0.0438486
AT3G22210.1	151.966	-0.79455	0.39472	-2.01295	0.0441202
AT2G27210.2	5.06506	-5.66239	2.81336	-2.01268	0.0441481
AT5G18500.2	11.0268	-6.78591	3.37338	-2.01161	0.0442613
AT3G49720.2	26.7388	-3.24732	1.61788	-2.00714	0.0447346
AT1G43620.6	4.8008	5.8606	2.92161	2.00595	0.0448618
AT4G12790.6	9.87325	6.90062	3.4406	2.00565	0.0448941
AT4G39150.1	9.96174	6.91197	3.44844	2.00438	0.0450299
AT5G20920.2	9.96174	6.91197	3.44844	2.00438	0.0450299
AT4G20260.3	76.9456	-9.5867	4.78539	-2.00333	0.0451421
AT5G21040.2	13.9635	3.39043	1.69317	2.00241	0.0452404
AT2G05540.1	115.363	-1.36869	0.683706	-2.00186	0.0452996
AT3G29160.3	5.04689	-5.65538	2.82789	-1.99986	0.0455153
AT4G37520.1	38.4826	1.47996	0.740922	1.99746	0.0457756
AT1G01100.2	106.759	-0.994555	0.498015	-1.99704	0.0458209
AT4G39960.2	10.8299	-6.75993	3.3865	-1.99614	0.0459187
AT5G17870.2	10.8299	-6.75993	3.3865	-1.99614	0.0459187
AT2G30950.2	74.8937	-9.5477	4.7854	-1.99517	0.0460242
AT3G13800.4	4.61537	5.80285	2.9106	1.99369	0.0461855
AT4G21120.1	4.61537	5.80285	2.9106	1.99369	0.0461855
AT1G23730.1	5.00548	-5.64586	2.8325	-1.99324	0.0462347
AT1G79880.3	5.00548	-5.64586	2.8325	-1.99324	0.0462347
AT5G48230.1	6.86552	-6.09729	3.06129	-1.99174	0.0463997
ATCG00300.1	135.911	-0.990449	0.497515	-1.99079	0.0465038
AT5G37600.1	461.1	0.591735	0.297471	1.98922	0.0466768
AT2G28910.2	72.8554	-9.50813	4.78542	-1.98689	0.0469341
AT5G28450.1	1457.32	-0.534873	0.269399	-1.98543	0.0470965
AT2G05520.2	393.016	-0.831828	0.419365	-1.98354	0.047307
ATCG00270.1	653.308	-0.652016	0.329002	-1.9818	0.0475014
AT1G73390.3	5.34478	-5.7361	2.89631	-1.98048	0.0476493
AT1G67900.5	9.67712	6.87014	3.47111	1.97923	0.0477896
AT2G26980.1	17.5998	-2.2682	1.14608	-1.9791	0.0478045
AT1G05190.1	399.005	-0.551628	0.279099	-1.97646	0.0481028
AT1G29070.1	313.53	-0.614754	0.311567	-1.9731	0.0484836
AT4G21210.2	12.1241	-2.99975	1.52035	-1.97307	0.0484872
AT4G03280.1	1676.7	-0.428072	0.216962	-1.97303	0.0484921
AT4G02770.1	3618.53	-0.450995	0.228768	-1.97141	0.0486768
AT3G08520.1	106.727	-0.940648	0.477644	-1.96935	0.0489131
AT5G43880.1	4.56577	5.78784	2.9402	1.96852	0.0490082
AT3G11530.3	7.22616	-3.6188	1.83922	-1.96757	0.0491176
AT1G06190.5	10.7724	-6.7488	3.43264	-1.96607	0.0492908
AT1G22280.3	10.7724	-6.7488	3.43264	-1.96607	0.0492908
AT4G16070.3	4.86815	-5.60497	2.85109	-1.9659	0.0493102
AT1G02840.5	10.436	-6.70652	3.41398	-1.96443	0.0494803
AT4G25500.7	9.38321	3.64166	1.85467	1.96351	0.0495872
AT4G01610.2	55.602	9.39331	4.7858	1.96275	0.0496757

## Sheet: DEGs of drm and SA
Gene
AT5G01750
AT2G42600
AT2G30520
AT2G26500
AT1G20620
AT5G41790
AT3G14420
AT4G25100
AT2G26980
AT4G27800
AT5G51720
AT1G80440
AT4G30270
AT4G16190
AT3G59940
AT2G41100
AT5G15970
AT2G21170
AT1G75380
AT2G32160
AT4G32940
AT2G04700
AT2G42220
AT3G15450
AT1G13930
AT4G39090
AT3G03470
AT5G25980
AT3G20290
AT3G26740
AT2G41430
AT2G21660
AT3G16640
AT5G20920
AT2G05540
